# Supplementary material for: fREDUCE: Detection of degenerate regulatory elements using correlation with expression
Source: BMC Bioinformatics. 2007 Oct 17;8:399. doi: 10.1186/1471-2105-8-399 (PMC2174516; doi:10.1186/1471-2105-8-399)
Supplement: Additional file 3 — fREDUCE-1.1.tar.gz. fREDUCE source [file 1471-2105-8-399-S3.gz]

Archive with 19 entries (18 files):
- fREDUCE-1.1
- fREDUCE-1.1/README
- fREDUCE-1.1/CIN5_ChIP
- fREDUCE-1.1/fasta.h
- fREDUCE-1.1/freduce.cpp
- fREDUCE-1.1/freduce.h
- fREDUCE-1.1/makefile
- fREDUCE-1.1/pearson.cpp
- fREDUCE-1.1/pearson.h
- fREDUCE-1.1/pearson_motif.cpp
- fREDUCE-1.1/read_input.cpp
- fREDUCE-1.1/screen_neg.cpp
- fREDUCE-1.1/screening.cpp
- fREDUCE-1.1/topmotifs.h
- fREDUCE-1.1/zbrent.cpp
- fREDUCE-1.1/clean_exp_seq.pl
- fREDUCE-1.1/deg2.txt
- fREDUCE-1.1/igr_yeast.fasta
- fREDUCE-1.1/screening.h
