# Supplementary material for: fREDUCE: Detection of degenerate regulatory elements using correlation with expression
Source: BMC Bioinformatics. 2007 Oct 17;8:399. doi: 10.1186/1471-2105-8-399 (PMC2174516; doi:10.1186/1471-2105-8-399)
Supplement: Additional file 3 — fREDUCE-1.1.tar.gz. fREDUCE source [file 1471-2105-8-399-S3.gz › fREDUCE-1.1/README]

#########################################################################
#                                                                       #
# README:  fREDUCE                                                      #
# (fast Regulatory Element Detection Using Correlation with Expression) #
#                                                                       #
# Authors:  Randy Wu, Christina Chaivorapol, Jiashun Zheng,             #
#           Hao Li, Shoudan Liang                                       #
# Contact:  randy.wu@gmail.com                                          #
#                                                                       #
# 3/15/07                                                               #
#                                                                       #
#########################################################################

#########################################################################
1.  Description
#########################################################################

fREDUCE is a program that looks for potential regulatory motifs from DNA
sequences by correlation with expression patterns. fREDUCE is an extention
of REDUCE and allows the detection of motifs containing degenerate
characters as specified by the IUPAC code:

R = A/G; Y = C/T; M = C/A; K = T/G; W = T/A; S = C/G
B = C/T/G; D = A/T/G; H = A/T/C; V = A/C/G


#########################################################################
2.  Compilation
#########################################################################

To compile fREDUCE, simply type 'make' in this directory.  This will
create the executable 'freduce' in this directory.  


#########################################################################
3.  Sample Run
#########################################################################

To illustrate the usage of fREDUCE, type:

./freduce -s igr_yeast.fasta -x CIN5_ChIP 6 1

This will search for motifs from the CIN5 ChIP-chip data from yeast
intergenic regions, eliciting motifs up to length 6 with up to 1 IUPAC
symbol.  

The program will output a list of motifs, and a Pearson correlation
coefficient as well as P-value for each.  i.e.:

Motif	Pearson		P-value
-------------------------------
HTTTTC  0.201687        46.166
AYGTAA  0.121842        14.6928
...

P-values are show as -log10 values.  

#########################################################################
4.  Usage
#########################################################################

To run fREDUCE, execute the following:

$ ./freduce -s [seqfile] -x [exprfile] [-options] n1 n2

-s: sequence file with sequences corresponding to each gene identifier
-x: expression file with a numeric value for each gene identifier
n1, n2:  two positive integers, where the larger integer is maximum
         motif length and the smaller integer is the maximum number
         of IUPAC symbols per motif

Additional options:
-r: include reverse complements of each motif, default set to off
-l: specifies name of log file (default = fREDUCE-log.txt)
-e: minimum E-value of motifs
-n: maximum number of motifs to elicit
-m: allows specification of a file containing the set of IUPAC
    symbols to include in the analysis.  By default, all
    2- and 3-fold IUPAC symbols are included.  See the file
    'deg2.txt' for an example where all 2-fold symbols are included.

#########################################################################
5.  File formats
#########################################################################

a. Sequence file: FASTA file ending with the extension ".fasta" containing
   the sequence data to be analyzed.  

Example:

>YAL064W-B
tttagagctgacagactcttcattcgtagtctgtggcctccatgttggatagaccgtaacaacatcattcacagtagccgtggccgtcgaaaca
>YAL019W
tgctctatattcgagtttgttgctactggtggacacccgactatctacagtaaggaacgtaaacaagaaaaagagagaaaatacgctatagttgaaaac
...

b. Expression file: GeneID and expression value separated by a space

Example:

YAL064W-B -0.205
YAL019W 1.5
...
