# Supplementary material for: fREDUCE: Detection of degenerate regulatory elements using correlation with expression
Source: BMC Bioinformatics. 2007 Oct 17;8:399. doi: 10.1186/1471-2105-8-399 (PMC2174516; doi:10.1186/1471-2105-8-399)
Supplement: Additional file 3 — fREDUCE-1.1.tar.gz. fREDUCE source [file 1471-2105-8-399-S3.gz › fREDUCE-1.1/CIN5_ChIP]

YAL064W 0.80683752006747
YAL062W 1.52406156891921
YAL061W 0.09892291741916
YAL060W -0.00863899192497275
YAL059W -0.084387978103367
YAL058W 0.0538372986933066
YAL056W -0.116723673168168
YAL055W -0.132004851136624
YAL053W -0.12643899024161
YAL042W -0.496078371676044
YAL041W -0.109106516557565
YAL037W 2.82880841471872
YAL035W -0.000426220641885527
YAL034W-A -0.000426220641885527
YAL033W -0.112524249640779
YAL030W 0.375805253924868
YAL028W -0.00699663931055321
YAL019W -0.404568237342099
YAL017W -0.62363159320126
YAL016W -0.139786112521044
YAL013W -0.147360924213804
YAL012W -0.141760847246658
YAL011W -0.085122770850345
YAL009W -0.460028891766345
YAL008W -0.219073474786192
YAR002W 0.262389737810832
YAR003W -0.0509925193187085
YAR008W -0.365446263333879
YAR027W -0.0172429910317972
YAR033W -0.0151179042956876
YAR035W -0.216325975009178
YAR042W -0.0919519425507728
YAR064W -1.9766098463016
YAR066W -0.174508980999728
YAR068W 0.229895500833894
YAR071W 0.248617776575467
YAR073W -0.0293634728799176
YAR023C 0.0724004164131994
YAR020C -0.29611345834547
YAR019C -0.215421727517218
YAR018C -0.0764970992339314
YAR007C -0.365446263333879
YAR002C-A -0.0509925193187085
YAL001C -0.0569098902003792
YAL007C -0.150200450562808
YAL010C -0.460028891766345
YAL014C -0.147360924213804
YAL018C -0.62363159320126
YAL020C -0.404568237342099
YAL021C -0.260621186424185
YAL022C 0.22091620150391
YAL023C -0.138700002401436
YAL024C -0.299482902211161
YAL025C -0.0526286281638193
YAL026C -0.114754318606811
YAL029C -0.00699663931055321
YAL031C 0.375805253924868
YAL032C -0.192062610550215
YAL034C -0.112524249640779
YAL036C -0.000426220641885527
YAL040C 0.257830005276022
YAL043C -0.496078371676044
YAL044C 0.0129346103965549
YAL046C -0.742949035188053
YAL047C -0.0748602585552862
YAL048C -0.34172562282903
YAL049C -0.114084988978126
YAL054C -0.12643899024161
YAL064C-A -0.214713764997078
YAL065C -0.214713764997078
YAL067C -0.214713764997078
YAL068C -0.214713764997078
YJL222W -0.298215571203761
YJL219W 3.17489791859083
YJL218W 1.0732238417792
YJL217W 0.86791646395514
YJL214W 0.0039254217314251
YJL213W -0.254815565506503
YJL210W -0.134499528707725
YJL209W -0.39394390673497
YJL203W -0.178805508992215
YJL201W -0.057860052836229
YJL198W -0.198168910829821
YJL197W -0.317517473947325
YJL194W -0.00621329897333749
YJL193W -0.00577994810427502
YJL191W 0.446042959975403
YJL189W 0.217014016459377
YJL186W -0.0933678353779129
YJL184W -0.291201747016774
YJL183W -0.343965182628664
YJL181W -0.343948446228429
YJL179W -0.0653378360284322
YJL177W -0.0245224180617323
YJL174W -0.0361867271900349
YJL172W -0.891232367987031
YJL167W -0.024862769213954
YJL166W -0.0195268718901291
YJL161W -4.28569992805848
YJL159W 6.41985009135115e-05
YJL149W -0.287822628768693
YJL148W 0.727818536808004
YJL146W -0.217369277142052
YJL145W -0.148436402906008
YJL144W -0.389048437670365
YJL143W -0.197228083683208
YJL140W -0.165906666616296
YJL134W 0.449480449366849
YJL133W -0.408235019521491
YJL132W -0.241842967644179
YJL126W -0.200210736556538
YJL122W -0.0287286723042448
YJL118W -0.00740197680348925
YJL117W -0.10914669389554
YJL115W 0.00130202164316174
YJL112W 0.04118213258638
YJL111W -0.202998812870787
YJL106W -0.164042934071557
YJL105W 0.912935310177576
YJL104W -0.013327965125034
YJL102W -0.530851663807294
YJL100W 0.662952590305332
YJL099W -0.229471336376416
YJL098W 0.23863683595523
YJL097W -0.301522509022031
YJL096W -0.301522509022031
YJL095W -0.0728399826173755
YJL092W -0.290472728754923
YJL089W -0.240035392639987
YJL088W -0.807889178806878
YJL083W -0.277191861293773
YJL082W 0.0641010190495488
YJL076W 1.42152838434032
YJL073W -0.221922862051659
YJL071W -0.168659460130813
YJL062W -0.046946920745438
YJL061W -0.188696364687863
YJL060W 0.236535477650393
YJL059W -1.8819320057128
YJL055W -0.315163456603557
YJL054W -0.517591870576938
YJL053W -0.261740634751228
YJL052W 0.00929169946095369
YJL051W -0.340148199091002
YJL050W -0.354001828671662
YJL049W 0.0600616375649161
YJL046W -0.299534784114029
YJL045W 0.334058608829734
YJL043W -0.240455232246471
YJL042W -0.237600902472602
YJL041W -0.170105865422466
YJL037W -0.0570333615525962
YJL036W -0.000497844531107034
YJL034W -0.00341021589339546
YJL033W 0.257750971420393
YJL030W 1.4049580938809
YJL026W 0.822968545072249
YJL025W -0.0054323821643247
YJL019W -0.025295915414983
YJL016W -0.259581791223444
YJL014W -0.259581791223444
YJL005W 0.18994572436488
YJL003W -0.0020469911072506
YJL001W 0.137675849937905
YJR001W -0.0023046407708216
YJR002W 0.00718459143030456
YJR005W 0.219000081309006
YJR006W 0.00343745062896077
YJR007W 0.305887662105178
YJR008W 0.339317225890164
YJR010W -0.0604610364394196
YJR014W 0.833646213363236
YJR015W 0.0105063093480879
YJR022W -0.489371872910879
YJR032W -0.335129713790033
YJR034W 0.00115513615745773
YJR035W -0.243063010453887
YJR039W -0.493274011881218
YJR040W -0.135700667295269
YJR042W -0.0943823689931099
YJR046W -0.227317209531535
YJR048W 0.647071314914486
YJR050W -0.378489566057866
YJR051W -0.0144299431237127
YJR052W 0.277677256885136
YJR053W -0.235643720782344
YJR054W -0.130364386168521
YJR055W 0.390694316297851
YJR057W -0.267153056584247
YJR059W -0.0673235158654147
YJR060W -0.0238384510502401
YJR061W 1.12360170740489
YJR063W 0.459073890843362
YJR064W -0.00984278752076301
YJR066W -0.280397899121912
YJR068W -0.823437121603456
YJR074W -0.407911000063693
YJR075W -0.33898278570723
YJR078W -0.112868521768459
YJR084W 0.186764351485528
YJR086W 0.00530756606137626
YJR089W 0.00912741866331712
YJR092W -0.00749452617755372
YJR094W-A 0.423719825117203
YJR095W 0.284674147440686
YJR096W -0.0407189901941564
YJR097W -0.0939725711620709
YJR099W -0.032297509610757
YJR101W 0.388284886915171
YJR103W 1.78531534921375
YJR105W 0.301036566472792
YJR106W -0.0366717361676973
YJR107W -0.252233454484977
YJR108W -0.0235102338720076
YJR110W 0.169176016269409
YJR112W -0.202857812294161
YJR115W -0.12362026209959
YJR116W -0.112555148101143
YJR117W -0.193222452845105
YJR120W 0.0264877661529595
YJR121W 0.000413128702503931
YJR122W -0.080780693256394
YJR123W -0.368866673063617
YJR131W -0.0711414890460392
YJR132W 2.73193665742335
YJR133W 0.49248379448905
YJR135W-A 0.0740048590282316
YJR138W 0.00196015596531003
YJR141W -0.362309115333685
YJR142W -0.277228156595902
YJR144W -0.23339634112937
YJR147W 1.82980662330273
YJR148W 0.656976807532882
YJR149W 0.108161370476195
YJR152W -0.190247416151186
YJR153W -0.0724387302775399
YJR154W 0.825763732519185
YJR155W -0.223537678346691
YJR158W 1.13224516564085
YJR159W 0.524472548638346
YJR161C -0.504635242140033
YJR160C -0.0715503550978139
YJR156C -0.151717243728145
YJR151C -0.174150398873111
YJR150C -0.336723611360876
YJR145C 1.82980662330273
YJR143C -0.23339634112937
YJR140C -0.362309115333685
YJR139C -0.0423111553126773
YJR137C 0.00196015596531003
YJR136C 0.0360605931679607
YJR135C -0.231742488762946
YJR134C 0.0740048590282316
YJR130C -0.0711414890460392
YJR129C 0.787674676525739
YJR127C 0.538449960369291
YJR126C -0.13029740099119
YJR125C -0.241719493359071
YJR119C 0.0264877661529595
YJR118C -0.129573347957602
YJR111C -0.202857812294161
YJR109C 0.169176016269409
YJR104C 0.301036566472792
YJR102C 1.78531534921375
YJR100C 0.764766094364377
YJR098C -0.032297509610757
YJR094C 2.04508567776437
YJR093C 0.203326967622991
YJR091C -0.00749452617755372
YJR090C 0.0379404949427984
YJR088C 0.00912741866331712
YJR085C 0.00530756606137626
YJR083C 0.186764351485528
YJR082C -0.0631608580522953
YJR080C -0.380731073585012
YJR077C -0.112868521768459
YJR076C -0.271979080741082
YJR073C -0.407911000063693
YJR072C -1.05069881558778
YJR070C -0.223766112037683
YJR069C 0.00710333823993105
YJR067C -0.823437121603456
YJR065C -0.280397899121912
YJR062C 0.459073890843362
YJR058C -0.0673235158654147
YJR056C 0.0105847932470717
YJR049C -0.378489566057866
YJR047C 0.647071314914486
YJR045C -0.227317209531535
YJR044C -0.659964090230802
YJR043C -0.194238808648224
YJR041C -0.0943823689931099
YJR036C -0.493274011881218
YJR033C 0.00115513615745773
YJR031C -0.335129713790033
YJR030C -0.0629078265492371
YJR025C 0.523429372563326
YJR024C 0.508266473337827
YJR021C -0.489371872910879
YJR019C -0.12874676318042
YJR017C -0.656094373191818
YJR016C 0.55221513387604
YJR010C-A 0.34155771266463
YJR004C 0.219000081309006
YJL002C 0.137675849937905
YJL004C -0.0020469911072506
YJL006C 0.227100776346934
YJL008C 0.419808313249476
YJL010C -0.19968765303907
YJL011C 0.24731823340084
YJL012C -0.0168445423358452
YJL013C -0.0948547125930762
YJL020C -0.025295915414983
YJL023C 0.0348408416598206
YJL024C -0.834408817069172
YJL027C 0.822968545072249
YJL029C 1.62117509757392
YJL031C 1.4049580938809
YJL035C -0.00341021589339546
YJL039C 0.26387705427672
YJL044C -0.240455232246471
YJL047C -0.299534784114029
YJL048C 0.494200636661108
YJL056C -0.315163456603557
YJL057C -0.600097214614517
YJL058C -0.292383773579881
YJL063C -0.046946920745438
YJL065C -0.321595772295257
YJL066C -1.41434617159353
YJL068C -0.406108915027559
YJL069C -0.031139214742561
YJL070C -0.739923696994766
YJL072C -0.168659460130813
YJL074C -0.221922862051659
YJL077C 1.42152838434032
YJL078C 0.938835059559847
YJL079C 0.227612693676813
YJL080C -0.163290343687327
YJL081C 0.357203576325653
YJL084C -0.277191861293773
YJL090C -0.240035392639987
YJL091C -0.256114395046356
YJL093C -0.290472728754923
YJL094C 0.117722167740869
YJL101C 0.662952590305332
YJL103C -0.530851663807294
YJL107C -0.164042934071557
YJL109C -0.0232461744446566
YJL110C -0.0916227097665233
YJL116C 0.00130202164316174
YJL121C -0.00740197680348925
YJL123C -0.0287286723042448
YJL124C -0.0629600448554035
YJL125C -0.16865350883875
YJL127C -0.200210736556538
YJL129C -0.246439309993577
YJL130C 0.0172102879434675
YJL131C -0.0580155654641784
YJL136C 0.449480449366849
YJL137C -0.0158044871370963
YJL138C -0.120234080861141
YJL139C -0.105305501942635
YJL141C -0.165906666616296
YJL147C -0.217369277142052
YJL151C -0.287822628768693
YJL153C -0.046581442967905
YJL154C -0.187243825371832
YJL155C -0.469118998458744
YJL156C -0.521378376314572
YJL157C -0.536625427610994
YJL158C -0.0133414776548824
YJL160C 0.0525744845032862
YJL162C 0.0996239060814919
YJL164C 0.0427105878052163
YJL165C -0.111261130083512
YJL168C -0.024862769213954
YJL170C 0.348786724690623
YJL171C 1.29311994796442
YJL173C -0.891232367987031
YJL176C -0.0361867271900349
YJL178C -0.0245224180617323
YJL180C -0.0653378360284322
YJL185C -0.291201747016774
YJL187C -0.0933678353779129
YJL190C 0.217014016459377
YJL192C 0.446042959975403
YJL196C -0.00621329897333749
YJL200C -0.00460577585390324
YJL204C -0.178805508992215
YJL206C -0.218820127784758
YJL207C -0.199131501746467
YJL208C -0.127044533089978
YJL212C -0.134499528707725
YJL216C 0.88196205397449
YJL221C 3.17489791859083
YJL223C -0.00780900928308819
YKL221W -0.302822611735086
YKL219W -0.0217523463549856
YKL217W -0.000818456608217687
YKL216W -0.0568392820031717
YKL212W -0.345465875306558
YKL210W 0.0210343420611753
YKL208W 0.254473591713249
YKL207W -0.279814273046111
YKL205W -0.239749820888666
YKL204W 0.245673570040695
YKL195W 3.96735681154849e-05
YKL191W -0.397919791925567
YKL190W -0.155401851378001
YKL189W -0.059611773824766
YKL185W -0.0212786220927158
YKL184W 0.0363924854887025
YKL183W -0.10008586776427
YKL182W 1.26615122529643
YKL181W 0.507542479460554
YKL180W 0.363479155653472
YKL175W -0.13739843734243
YKL173W -0.554043309989083
YKL172W -0.159564723968078
YKL171W 0.654043925232727
YKL170W -0.190430913729799
YKL163W 0.004874413259105
YKL160W -0.318208198812371
YKL157W 0.918923977034108
YKL156W 0.301983587180913
YKL154W -0.123452894425274
YKL150W -0.24863515846512
YKL146W -0.307958185082813
YKL145W -0.0556417651871265
YKL143W -0.0681457205154172
YKL142W 1.12927536651898
YKL141W -0.0668208405962296
YKL140W -0.0137435333184547
YKL139W -0.0507274615112783
YKL137W -0.0299973597615936
YKL127W 0.178003362994846
YKL126W -0.0737373363965119
YKL125W 0.0960425305471315
YKL124W 0.00477865067932757
YKL121W -0.203291053914288
YKL120W 0.210863616289636
YKL117W -0.31377904321745
YKL112W -0.0318330240466497
YKL109W 0.43798085500636
YKL108W 0.163467559428252
YKL107W 1.50997452495102
YKL106W 0.201608645149004
YKL101W 0.396891284809818
YKL098W -0.101004110348831
YKL096W-A 0.419116106440659
YKL096W 0.350996729128254
YKL095W 0.317692362746078
YKL094W -0.0532715649366612
YKL093W -0.251853377515926
YKL090W -0.0221019916531695
YKL089W -0.284821733410679
YKL088W -0.250237098837469
YKL086W 0.958668019710502
YKL085W -0.306836376234753
YKL084W -0.240029599547832
YKL081W 0.228540804517284
YKL080W 0.0693161132982076
YKL079W -0.582210812548186
YKL078W -0.103217606945057
YKL077W -0.0946386711503563
YKL073W -0.360811410040978
YKL072W 0.990286601744411
YKL071W -0.000248208178122737
YKL070W -0.269457439882037
YKL069W -0.254822502763088
YKL068W 0.02429499570627
YKL067W -0.0304637742551197
YKL064W -0.0538703244148255
YKL062W 0.0976946592651517
YKL061W -0.0643278880284144
YKL058W -0.0260559750785643
YKL051W 0.28087723060207
YKL047W -0.25924347554354
YKL045W 0.064327458820802
YKL043W 0.978254288323029
YKL042W 0.025424471122247
YKL041W 0.0533048879572095
YKL039W 0.903401752610445
YKL038W 0.409174427377392
YKL037W -0.182869987028533
YKL034W -0.189165276632007
YKL033W -0.130849229230624
YKL028W 0.919284089912764
YKL027W 0.00687448398905873
YKL023W -0.0225224545552876
YKL019W -0.266200796491632
YKL018W -0.21736365821786
YKL015W 0.0262392996124096
YKL012W -0.16152391085002
YKL009W -0.0100619100427509
YKL007W -0.0632258072994891
YKL006W 0.290306789344662
YKL004W -0.0929707584423784
YKL002W -0.0658591726490072
YKR002W -0.233781985362175
YKR003W -0.208659168754058
YKR007W -0.305294572160141
YKR008W -0.117153567470246
YKR013W -0.0440376315329622
YKR016W -0.152172363563003
YKR020W -0.257472235945526
YKR021W -0.439065870338602
YKR023W -0.311118686558646
YKR025W 0.127850889073406
YKR027W -0.124507262337948
YKR028W -0.188003628198023
YKR030W -0.200860044809044
YKR034W -0.452602331912527
YKR035W-A -0.0668096888134961
YKR039W 1.80851903692427
YKR041W 0.306278457559112
YKR042W 0.364754508529457
YKR044W 0.383263683149494
YKR050W -0.300247132660885
YKR051W -0.415206881619582
YKR055W -0.249330232337443
YKR056W -0.479680588178081
YKR057W 0.0651039283498679
YKR058W 0.00942442926933307
YKR059W 0.054304768452227
YKR060W 0.0914842853193342
YKR061W 0.263499599975957
YKR062W 0.402447689462347
YKR064W -0.0799759009239343
YKR067W 1.22729390660481
YKR069W -0.147822839217668
YKR070W -0.226010306239168
YKR074W 0.00305254071288768
YKR076W 0.0322874996040437
YKR077W -0.0287418441837422
YKR078W -0.146186714616508
YKR080W 0.0518707111954127
YKR082W -0.021165829822089
YKR086W 0.00134569520838735
YKR090W -0.0143575222311696
YKR091W -0.161934390475104
YKR093W 0.444432039991063
YKR095W -0.103028277675957
YKR096W -0.188833883021119
YKR097W 0.0113933011850141
YKR099W 0.00117690325279054
YKR101W -0.12564424564473
YKR102W 1.00295982454887
YKR103W -0.00465429043968845
YKR104W -0.107464575797454
YKR106W -0.353402387463684
YKR105C -0.353402387463684
YKR100C -0.12564424564473
YKR098C 0.00117690325279054
YKR094C -0.103028277675957
YKR092C -0.0331480674188169
YKR089C -0.0143575222311696
YKR088C -0.337868875130086
YKR087C -0.0407396772203269
YKR085C 0.00134569520838735
YKR084C -0.189437043304477
YKR083C -0.307904642075589
YKR081C -0.021165829822089
YKR079C 0.0518707111954127
YKR075C 0.00221255087121053
YKR072C -1.23176285184503
YKR071C 0.761275825593248
YKR068C -0.147822839217668
YKR066C 1.22729390660481
YKR065C -0.348808447967268
YKR063C -0.0799759009239343
YKR054C -0.249330232337443
YKR053C -0.580074766039232
YKR052C -0.0323572480437528
YKR049C -0.300247132660885
YKR048C -0.334836204468274
YKR046C -0.175223920362214
YKR045C -0.147185763120688
YKR043C 0.383263683149494
YKR038C -0.257476409416517
YKR037C -0.119066740315936
YKR036C -0.0594427389800007
YKR031C -0.452602331912527
YKR029C -0.200860044809044
YKR026C 0.0130720093865039
YKR024C 0.127850889073406
YKR022C -0.311118686558646
YKR019C -0.257472235945526
YKR018C -0.346520492574046
YKR017C -0.246775132432785
YKR015C -0.152172363563003
YKR014C -0.284528230290318
YKR011C -0.0440376315329622
YKR010C -0.100367467256561
YKR009C -0.0954790620625264
YKR006C -0.305294572160141
YKR005C -0.400790102975408
YKR004C -0.0437605979600461
YKR001C -0.233781985362175
YKL001C -0.252666691145866
YKL003C -0.0658591726490072
YKL005C -0.0929707584423784
YKL006C-A 0.290306789344662
YKL008C -0.0632258072994891
YKL010C -0.0100619100427509
YKL011C -0.70915978712523
YKL013C -0.16152391085002
YKL014C 0.210834821455622
YKL016C 0.0262392996124096
YKL017C -0.035610905696904
YKL020C -0.266200796491632
YKL021C -0.101160475388289
YKL022C -0.422154759393319
YKL024C -0.0225224545552876
YKL025C -0.355116921505403
YKL026C 0.350002912054489
YKL029C 0.919284089912764
YKL032C -0.0411497392624545
YKL040C 0.903401752610445
YKL046C 0.064327458820802
YKL048C -0.25924347554354
YKL049C -0.0336573374609418
YKL050C 0.188893344612567
YKL052C 0.28087723060207
YKL054C -0.184153025747107
YKL055C -0.247876020969781
YKL056C 0.304069871814342
YKL057C 0.358482798556767
YKL059C -0.0260559750785643
YKL060C 0.650438767307497
YKL063C -0.0868197193583837
YKL065C -0.0538703244148255
YKL074C -0.360811410040978
YKL075C -0.308547771766126
YKL082C 0.228540804517284
YKL087C 0.958668019710502
YKL091C -0.0221019916531695
YKL092C -0.239032409866184
YKL099C -0.101004110348831
YKL100C -0.183933925139452
YKL103C 1.86098555512552
YKL104C 0.537275290144434
YKL105C -0.0118381697599591
YKL110C 1.48435852825719
YKL113C -0.0318330240466497
YKL114C -0.0221240249281201
YKL116C -0.208611721076273
YKL122C -0.203291053914288
YKL128C -0.054195156947524
YKL129C -0.306007505919647
YKL130C -0.322100146529771
YKL132C 1.40942292627259
YKL133C -0.111902739994424
YKL134C -0.104886492701356
YKL135C -0.0153995820308638
YKL138C -0.0299973597615936
YKL144C -0.0681457205154172
YKL148C -0.307958185082813
YKL149C -0.173598324758652
YKL151C -0.24863515846512
YKL152C 0.00322212101258787
YKL155C -0.123452894425274
YKL159C -0.0964179132191964
YKL161C 0.00188970224408257
YKL162C -0.159160830155896
YKL164C 0.522291524132174
YKL165C 0.237039407147385
YKL166C -0.0139872416268325
YKL167C -0.101271883244788
YKL168C 0.11046454252198
YKL174C -0.554043309989083
YKL176C -0.13739843734243
YKL178C -0.0725696063538582
YKL179C 0.353028510829577
YKL186C -0.0212786220927158
YKL187C -0.114113250814092
YKL188C -0.0623162113895137
YKL192C -0.397919791925567
YKL193C -0.0622657637160661
YKL194C -0.35178287835397
YKL196C 3.96735681154849e-05
YKL197C -0.120759499476552
YKL198C 0.547370856333694
YKL201C -0.20863069329147
YKL203C -0.257959423640964
YKL206C -0.239749820888666
YKL209C -0.0790190507358258
YKL211C -0.0240652549060888
YKL213C -0.345465875306558
YKL214C -0.148892504185067
YKL215C -0.310387068403888
YKL218C -0.174164186341138
YKL220C -0.0206818338303991
YKL222C -0.302822611735086
YKL224C -0.0788382034644173
YLL061W 1.22680234110938
YLL058W -0.0610848071441679
YLL055W -0.111035715500728
YLL049W 0.703202429058393
YLL043W -0.0119551810741064
YLL035W -0.503785765189385
YLL033W -0.320844514964404
YLL029W -0.347761649317205
YLL028W 0.369842331080534
YLL027W 0.310519864562865
YLL026W -0.140460733163253
YLL025W -0.323129097259641
YLL021W 0.000623109675662581
YLL015W -0.380051049690677
YLL014W -0.198090526505153
YLL012W 0.0433386248853985
YLL011W -0.303498109301752
YLL008W -0.00236510090141852
YLL006W 1.557756991311
YLL004W 0.53078801493522
YLL003W -0.0687769996510977
YLL002W 0.509930504618738
YLL001W -0.22874084341928
YLR005W -0.17496954120929
YLR007W 0.266176057865062
YLR009W 0.0211976991599822
YLR011W -0.218675373245392
YLR013W -0.203225761239506
YLR015W -0.477446345766492
YLR017W -0.663138484387244
YLR019W -0.0801063492661399
YLR021W -0.404751578741573
YLR025W -0.130964406960902
YLR030W 0.743116895612592
YLR031W 0.545835259525104
YLR032W 1.6305968861487
YLR033W -0.138327741432951
YLR048W 0.338910527524177
YLR052W -0.385443492484416
YLR056W 0.821740007297919
YLR057W 0.0620267728172776
YLR060W -0.1632728631628
YLR061W 0.172272567379957
YLR063W -0.346215486965119
YLR064W -0.0456482666755071
YLR066W -0.106904714451932
YLR068W -0.330621985546961
YLR072W -0.416354453609552
YLR075W 1.12246956775947
YLR077W -0.18115804295779
YLR079W -0.00403349346351326
YLR080W -0.0386713745879284
YLR081W 2.3549923789026
YLR086W 0.00090976512203061
YLR088W -0.170847143954401
YLR090W -0.0252543508746908
YLR091W -0.00903764849650746
YLR092W -0.042639146023999
YLR096W 0.208469065120351
YLR100W 0.608667425878165
YLR104W 0.000767165482670849
YLR107W -0.136525173077208
YLR109W 0.556874920536576
YLR113W -0.0288112524089597
YLR115W -0.234420259226275
YLR116W -0.243837966500605
YLR119W 0.00789428559338906
YLR125W 0.163489071346241
YLR128W -0.0699561552144378
YLR129W -0.171906881235944
YLR133W -0.352845109942966
YLR134W 0.384082308524224
YLR135W -0.00981010503263181
YLR137W -0.366706457917659
YLR138W -0.0969063376328812
YLR142W 0.150032801730554
YLR143W -0.655555333657805
YLR145W -0.524179405653368
YLR148W -0.627179767098927
YLR150W 0.365173924729277
YLR156W -0.120342031623462
YLR159W -0.273452956497205
YLR161W -0.214741222295473
YLR162W -0.214741222295473
YLR164W -0.00158171426596567
YLR167W 0.313686430598381
YLR173W -0.060755289947415
YLR174W -0.166720913584474
YLR175W -0.0740452753098053
YLR177W -0.00867709062671289
YLR180W 0.190199405354781
YLR182W -0.0959333854743877
YLR185W -0.086242034513237
YLR186W 0.373958291328357
YLR187W -0.054833427438493
YLR188W -0.214796155203062
YLR190W 0.123035748636498
YLR191W -0.0564137850832172
YLR196W 0.0181022870337279
YLR197W 0.000660170451729098
YLR200W -0.056910010259768
YLR204W -0.242429043117151
YLR206W -0.206305938287276
YLR207W -0.150149379796308
YLR208W -0.198335094387058
YLR210W -0.330880215416479
YLR214W 0.556899536027436
YLR219W -0.471409778697599
YLR220W 0.00522476960535844
YLR224W -0.0555676355825164
YLR226W -0.0723386280294374
YLR234W -0.321685778538844
YLR237W -0.102062198981844
YLR238W -0.182791021197395
YLR240W -0.381765705391586
YLR241W -0.0560703791456518
YLR243W -0.161997485746826
YLR246W -0.0554153849605063
YLR248W -0.0822289733254629
YLR249W 0.374210759668939
YLR250W -0.305547897716822
YLR251W -0.114185344424621
YLR253W -0.0363622171046143
YLR256W 0.0227338293758512
YLR257W -0.0491585863559448
YLR258W -0.0849239576879167
YLR260W 0.599301033579276
YLR263W -0.0829098419053668
YLR264W 0.426552781821665
YLR267W -0.0622976529480116
YLR268W -0.317303813639701
YLR270W -0.317303813639701
YLR271W -0.079564396471762
YLR274W -0.0746721831994591
YLR275W -0.0436713434133924
YLR283W -0.0693482314540776
YLR285W -0.141395433733778
YLR289W -0.114379720002868
YLR297W 0.0675528133918072
YLR299W 0.0257938225888012
YLR300W 0.275677446829873
YLR301W 0.437096142927883
YLR306W 0.213194215724811
YLR307W -0.14904283697477
YLR308W -0.126144210290505
YLR312W-A 0.467448732835775
YLR315W -0.209801468169743
YLR318W -0.142912327529497
YLR320W -0.288526326453023
YLR324W -0.57370707342943
YLR326W 0.42387103658279
YLR328W 0.879674481414752
YLR329W -0.00719778591360985
YLR330W -0.118783911268572
YLR332W 1.24220602659801
YLR335W -0.151589580134072
YLR340W 0.174781968939188
YLR341W 0.00699853496458675
YLR342W 0.365847043410109
YLR343W 0.691203602491019
YLR344W -0.137356227777727
YLR345W 0.80704903828411
YLR350W -0.113397959507418
YLR352W -0.000960101128513405
YLR353W -0.142797466251693
YLR356W -0.0128561834459159
YLR357W -0.313258836786645
YLR359W -0.178262931089739
YLR360W -0.327127928506564
YLR362W -0.17709279988721
YLR364W 0.0369764530929713
YLR367W 0.393610157698938
YLR368W 0.923191252916588
YLR369W -0.216908681858494
YLR371W -0.26264661536347
YLR372W 0.240116582595015
YLR375W -0.0951739270858613
YLR380W -0.162892625313892
YLR381W -0.358244129533853
YLR383W -0.33372774419606
YLR386W -0.422419077927593
YLR388W 0.236046683993249
YLR390W 0.264981330977518
YLR390W-A -0.0774788262054182
YLR393W -0.053601623008876
YLR394W -0.053601623008876
YLR403W 0.448549165468114
YLR404W -0.192952083134213
YLR405W -0.313170591524271
YLR407W 0.00917329301986112
YLR410W -0.113501341907537
YLR411W -0.031913894085552
YLR412W 0.0225686577097022
YLR413W 2.02315274517402
YLR417W -0.251378980194227
YLR419W -0.298603306795608
YLR420W -0.00352955376764588
YLR422W -0.249765788528226
YLR424W -0.305873244455471
YLR425W -0.1459461832552
YLR426W -0.40185161544376
YLR427W -0.237074578800086
YLR429W -0.19224858090729
YLR430W -0.293513581012565
YLR432W 0.296357200828061
YLR435W 0.000977239108474609
YLR438W -0.158717479538093
YLR439W -0.385781787630799
YLR443W -0.0197146796991826
YLR445W -0.171414494308288
YLR446W -0.0793886634705986
YLR448W -0.0137125101115941
YLR449W 0.000631329463021134
YLR450W -0.173503480155957
YLR451W -0.264452088372795
YLR454W -0.162718394558952
YLR455W -0.0753344759150455
YLR456W -0.15311173351423
YLR459W -0.270127268417247
YLR461W 0.232113042631788
YLR460C 0.756246970205857
YLR457C -0.270127268417247
YLR453C -0.162718394558952
YLR452C -0.037921940718466
YLR447C -0.0137125101115941
YLR442C -0.0197146796991826
YLR441C -0.0230247325780477
YLR440C 0.402663900392371
YLR437C -0.158717479538093
YLR436C 0.00129207599299456
YLR433C -0.154605608678959
YLR431C 0.296357200828061
YLR423C -0.305873244455471
YLR421C -0.249765788528226
YLR418C -0.298603306795608
YLR415C -0.251378980194227
YLR414C 0.731012020012735
YLR409C -0.113501341907537
YLR408C -0.253611415599711
YLR406C 0.00917329301986112
YLR401C -0.0498293081973175
YLR399C 0.23032747580498
YLR398C 0.322767960552012
YLR397C -0.560141306194904
YLR396C -0.142643769376113
YLR395C -0.179342687557866
YLR392C -0.053601623008876
YLR389C 0.264981330977518
YLR387C 0.236046683993249
YLR385C -0.422419077927593
YLR384C -0.986036944843994
YLR382C -0.33372774419606
YLR378C -0.162892625313892
YLR377C -0.0172527587424124
YLR376C -0.0461395210876321
YLR373C -0.0951739270858613
YLR370C -0.26264661536347
YLR363C 0.0369764530929713
YLR361C -0.17709279988721
YLR355C -0.0128561834459159
YLR354C 0.436627734318359
YLR351C -0.000960101128513405
YLR348C -0.113397959507418
YLR347C -0.00158232086269466
YLR346C 0.652979921223301
YLR336C -0.0214143827397879
YLR333C 0.404879040705173
YLR327C 0.286854303950369
YLR325C 0.42387103658279
YLR323C -0.57370707342943
YLR321C -0.0597320031341904
YLR319C -0.288526326453023
YLR316C -0.142912327529497
YLR314C -0.209801468169743
YLR313C 0.027220309185273
YLR312C 0.467448732835775
YLR310C 1.01614733518732
YLR309C -0.0778689662994852
YLR305C 0.213194215724811
YLR304C 1.03875839907132
YLR298C 0.0257938225888012
YLR295C 0.546377107731884
YLR293C -0.0374835958644172
YLR292C 0.266786660607212
YLR291C -0.130698016143215
YLR290C -0.17508459836333
YLR288C -0.114379720002868
YLR287C-A 0.253897922898431
YLR287C 0.558949189312134
YLR286C 0.622664177236897
YLR284C -0.141395433733778
YLR281C -0.0693482314540776
YLR278C 0.154275480788447
YLR277C -0.0401909778467162
YLR276C -0.0282916254294446
YLR273C -0.0746721831994591
YLR272C 0.301273555555468
YLR266C -0.0622976529480116
YLR265C -0.129913804164712
YLR262C 0.217278246809796
YLR259C 0.599301033579276
YLR254C 0.409786608032331
YLR247C -0.0822289733254629
YLR245C -0.0554153849605063
YLR244C -0.657775314454839
YLR242C -0.161997485746826
YLR239C -0.381765705391586
YLR233C -0.321685778538844
YLR231C -0.00567932525049746
YLR229C 0.395286262803267
YLR228C 1.281992485376
YLR227C 0.227035695362827
YLR225C -0.0723386280294374
YLR223C -0.0555676355825164
YLR222C -0.145419363819377
YLR221C -0.113440660035529
YLR218C -0.471409778697599
YLR216C -0.161935956121266
YLR215C -0.231194182785834
YLR213C 0.556899536027436
YLR212C -0.115174953980822
YLR211C -0.226830381919137
YLR209C -0.330880215416479
YLR205C -0.206305938287276
YLR203C -0.242429043117151
YLR199C -0.056910010259768
YLR195C 0.0181022870337279
YLR194C -0.0305919140034455
YLR193C -0.148805683657608
YLR192C 7.21345717086418e-06
YLR189C 0.123035748636498
YLR183C -0.0426169309353896
YLR181C -0.0959333854743877
YLR179C 0.190199405354781
YLR178C -0.230641412993507
YLR176C -0.00867709062671289
YLR172C -0.060755289947415
YLR170C -0.0445131015213294
YLR168C -0.615257246940143
YLR166C 0.313686430598381
YLR165C -0.213677098642917
YLR163C -0.00158171426596567
YLR160C -0.431386944282583
YLR158C -0.069031410807683
YLR157C -0.195709861749785
YLR155C -0.120342031623462
YLR154C 0.85784312659202
YLR153C 0.319251896382708
YLR152C -0.0241741222732711
YLR151C -0.0590847686313763
YLR149C 0.365173924729277
YLR147C -0.627179767098927
YLR146C -9.44851921792093e-05
YLR144C -0.524179405653368
YLR136C -0.366706457917659
YLR132C -0.352845109942966
YLR131C -0.304226864864003
YLR130C -0.0329009977251049
YLR127C -0.0699561552144378
YLR126C -0.0360537111218369
YLR121C 2.84527819255877
YLR120C -0.0650658585547675
YLR118C 0.00789428559338906
YLR117C 0.278232691061845
YLR114C -0.234420259226275
YLR110C 0.1887977852353
YLR108C 0.556874920536576
YLR106C -0.136525173077208
YLR105C 0.745622859959089
YLR103C 0.000767165482670849
YLR102C -0.064336984183244
YLR099C 0.608667425878165
YLR098C -0.0573903878318929
YLR097C 0.019028333505434
YLR095C 0.208469065120351
YLR094C 0.49715645560237
YLR093C -0.0271896856889745
YLR089C -0.0252543508746908
YLR087C -0.170847143954401
YLR085C 0.00090976512203061
YLR084C 0.0627695355033891
YLR083C 0.0287315169723893
YLR082C 0.467428073005527
YLR078C -0.00403349346351326
YLR074C 1.12246956775947
YLR073C 0.228393529104659
YLR071C -0.416354453609552
YLR070C -0.346085261566007
YLR069C -0.149605916326091
YLR067C -0.330621985546961
YLR065C -0.106904714451932
YLR059C -0.1632728631628
YLR058C -0.00481337820182505
YLR055C 0.821740007297919
YLR054C -0.238366019600433
YLR053C -0.287138004705582
YLR051C -0.385443492484416
YLR050C -0.193772947777037
YLR049C -0.22636574396907
YLR047C 0.338910527524177
YLR046C -0.0863094250317575
YLR045C -0.303329952969776
YLR044C 1.01847373126297
YLR043C 0.443696817098024
YLR042C 0.000377936593180819
YLR040C -0.334352096437498
YLR039C -0.201968635554578
YLR038C -0.27567809770722
YLR037C -0.0864129368726313
YLR036C -0.0128875084847217
YLR035C -0.135775432863742
YLR034C 1.31410059128914
YLR029C 0.743116895612592
YLR028C 0.376909675627372
YLR027C 0.408630459216179
YLR026C -0.136843971931363
YLR024C -0.130964406960902
YLR023C 0.0671688008324419
YLR022C -0.144882687508273
YLR020C -0.404751578741573
YLR018C -0.0801063492661399
YLR016C -0.663138484387244
YLR014C -0.477446345766492
YLR012C -0.203225761239506
YLR010C 0.0190898399933311
YLR008C 0.0211976991599822
YLR006C 0.266176057865062
YLR004C -0.17496954120929
YLR003C -0.570662581156504
YLR002C -0.00651160484065156
YLR001C 1.31155101075356
YLL005C 0.53078801493522
YLL007C 1.557756991311
YLL009C -0.00236510090141852
YLL010C 0.199710156690875
YLL013C 0.0433386248853985
YLL018C -0.356263016385047
YLL019C -0.00102573119857164
YLL022C 0.000623109675662581
YLL023C -0.107539322257106
YLL024C 0.228531815729763
YLL031C -0.0297440838086263
YLL032C -0.202726903827166
YLL034C -0.320844514964404
YLL036C -0.503785765189385
YLL038C -0.503785765189385
YLL039C -0.0566694613046824
YLL040C -0.110229195569577
YLL041C -0.113340793344788
YLL042C 0.357986352298327
YLL045C -0.0119551810741064
YLL046C 0.277270659655642
YLL048C -0.0406330398158209
YLL050C 0.703202429058393
YLL051C 0.0053230898678959
YLL052C 1.7345309696529
YLL054C 1.58027850538864
YLL056C -0.0283672063380556
YLL057C -0.204050915155925
YLL060C 0.0465023754048825
YLL062C 1.22680234110938
YLL063C -0.237252651578237
YLL064C 0.201318315531308
YML132W -0.367031828385939
YML131W 2.08911169681034
YML127W -0.220459274625556
YML121W 0.0185226564809324
YML119W 0.924150369579955
YML118W 0.145720621289608
YML117W -0.0696572485503591
YML116W 2.03121580109855
YML113W 0.174897503246353
YML112W -0.0508461157857253
YML111W 0.0556886412336208
YML109W -0.0990423458979486
YML108W -0.000551373551457973
YML106W 0.00291951131462536
YML102W 0.11211653214427
YML100W-A -0.360750737558023
YML100W -0.521398338363136
YML098W -0.418302374048736
YML096W -0.0649832747338397
YML094W -0.63683154749453
YML093W -0.326124644506853
YML088W 0.268406485631526
YML082W -0.192758107221461
YML081W -0.00835188344285237
YML080W -0.269335996105959
YML079W -0.218819540141285
YML078W -0.25219979296333
YML077W 0.0236466901397037
YML070W -0.324324958602979
YML069W -0.414230354490909
YML068W 0.0246347112362649
YML065W -0.117599883767722
YML063W 0.0117890142479702
YML060W -0.216874359016973
YML058W-A -0.0294447935798945
YML058W 0.0697644369253889
YML057W 0.272678973390893
YML055W 0.360577335770138
YML052W -0.0337646419649517
YML051W -0.317226752684275
YML050W -0.187918300287498
YML048W -0.157327812200507
YML046W -0.25318828068538
YML042W -0.188424622412806
YML036W -0.262565011924212
YML034W -0.229612526383134
YML031W -0.207132273405842
YML030W -0.100753265358501
YML029W -0.267420609906315
YML028W 0.0298176745350897
YML027W 0.0638731635170914
YML024W -0.0293975584020307
YML022W -0.0198889670931033
YML020W -0.316804958678053
YML019W -0.0300017640575563
YML017W 0.0465938716891592
YML014W -0.295903829867217
YML013W -0.0931803482599131
YML012W -0.0122729807190475
YML010W -0.218387535854794
YML007W -0.00863019671048486
YML005W -0.00477135741102648
YML003W -0.244697625576431
YML002W -0.264994634035306
YML001W 0.276993022179693
YMR002W 0.303213317779345
YMR003W -0.0518722546411371
YMR004W -0.0784771405549124
YMR005W 0.0353809535046059
YMR009W 0.526675617825275
YMR010W -0.144854885140997
YMR011W 0.686262146255846
YMR012W 0.32074217393565
YMR014W 0.773944690890987
YMR017W 0.907470480929951
YMR018W 0.000986177733206391
YMR019W -0.0444262999319301
YMR020W -0.0572459155155122
YMR022W -0.0581596792856579
YMR024W -0.0569248826938292
YMR025W -0.36528193569977
YMR027W -0.167418085249818
YMR028W -0.494312951708642
YMR030W -0.539671104779125
YMR032W -0.342613199701696
YMR033W -0.270984758317111
YMR035W -0.260701055254369
YMR040W -0.152389482884764
YMR042W 0.167569242034195
YMR043W -0.135555268314851
YMR044W -0.0381934258932766
YMR048W -0.179896114834758
YMR052W 0.259724315073175
YMR054W -0.204549399448429
YMR058W -0.394492827498831
YMR059W 0.328907448592699
YMR061W -0.116037622114759
YMR063W -0.10265499153977
YMR064W -0.523127760275857
YMR065W 0.313584627632608
YMR066W -0.0595181955638369
YMR068W -0.0146358015132945
YMR069W 0.0065245280930858
YMR070W 0.369341737833038
YMR072W -0.229925199702275
YMR075W -0.0457278151569199
YMR079W -0.00483847835554718
YMR083W 0.309688433750089
YMR084W 0.000776393792864051
YMR085W 0.350841302966735
YMR086W -0.258621344834875
YMR087W -0.133927005406779
YMR090W 0.598958932243634
YMR093W -0.053152052412873
YMR094W -0.142802929561164
YMR096W -0.05100951301449
YMR100W -0.102135504658925
YMR107W -0.115758653356862
YMR108W -0.158811195965416
YMR109W -0.0689944993404455
YMR113W -0.0861864856503877
YMR115W -0.187717868573873
YMR119W 0.563850750669563
YMR122W-A 0.129887667980103
YMR123W -0.289734608276275
YMR124W -0.000149427663630087
YMR125W 0.101963051841368
YMR128W -0.260935329245372
YMR129W -0.274427937700169
YMR130W 0.176212459704965
YMR133W -0.308941457917675
YMR134W 0.750636516010176
YMR136W 0.680614667196411
YMR138W -0.244565839233587
YMR139W -0.228844276017619
YMR140W -0.204278378152847
YMR143W 0.483382316891814
YMR144W 0.289022905389825
YMR147W -0.00802805521985363
YMR148W -0.14090590464447
YMR149W -0.163645622273876
YMR152W -0.315047221438205
YMR153W -0.465890773487207
YMR155W -0.523833397612544
YMR158W -0.020482061751564
YMR160W -0.430122309795887
YMR161W -0.262898948899567
YMR167W -0.195720304327784
YMR172W -0.467016637073097
YMR173W 0.888589664923358
YMR175W -0.228578997610677
YMR176W -0.18644372361972
YMR177W 2.45426471623735
YMR178W -0.00729918173977403
YMR179W 0.0162943427156641
YMR184W -0.23895645576038
YMR185W -0.175374529658461
YMR186W 0.312271805489887
YMR189W -0.141232435146036
YMR191W -0.509740190176916
YMR192W -0.093234335649564
YMR193W -0.0744867756567695
YMR194W 0.216937555625317
YMR195W -0.157418155986881
YMR196W -0.24810655940123
YMR198W -0.206328209213548
YMR199W 0.462643519330425
YMR200W 0.0609437211073934
YMR202W 0.0528071912403907
YMR203W -0.0269347854889943
YMR206W 0.00757873365960311
YMR208W -0.127096746146477
YMR210W 0.632974869899048
YMR211W -0.415530215673374
YMR213W -0.399470318339644
YMR214W -0.680721647739238
YMR215W -0.08625493036436
YMR217W -0.434479620456825
YMR219W -0.427567081108944
YMR220W -0.106018468158539
YMR223W -0.0952841954624673
YMR228W -0.340055609242616
YMR230W 0.118493556125671
YMR231W 0.2455556572414
YMR232W -0.0202432086480897
YMR233W -0.792786811549271
YMR234W -0.0863810615413241
YMR236W -0.235723934459042
YMR237W -0.0242522166737762
YMR238W -0.214549350243224
YMR241W -0.0636863088124709
YMR244W 0.00139556505551738
YMR246W 1.1067800582813
YMR250W -0.300452205192961
YMR251W -0.0819701781502698
YMR251W-A 0.233346579896521
YMR255W -0.304469205991593
YMR262W -0.024019295714616
YMR263W -0.05551848783531
YMR264W -0.144699708962896
YMR266W 0.955043509960709
YMR267W 0.00460723992078465
YMR269W -0.129318417508855
YMR276W -0.413534474886258
YMR277W -0.0138205407530843
YMR278W -0.13260648786903
YMR281W -0.0982487094016852
YMR284W 0.34997348200845
YMR286W -0.695093141646429
YMR288W -0.561753379286058
YMR289W -0.469897087233107
YMR291W -0.197401636038552
YMR292W -0.153656728110244
YMR294W -0.177796373778892
YMR297W 0.314366248434258
YMR298W 1.16602246362786
YMR304W -0.140959385359064
YMR306W 0.204102895633232
YMR307W 0.123966092245228
YMR312W -0.0533778831202611
YMR314W -0.081147934235977
YMR315W 0.317635641700781
YMR316W 0.00268610434285505
YMR317W 0.354442907441296
YMR323W -0.184234770859545
YMR325W 0.0173408658031168
YMR322C -0.184234770859545
YMR321C -0.272230908963441
YMR319C 1.33481434802059
YMR318C 0.279591936158766
YMR313C -0.081147934235977
YMR311C -0.0533778831202611
YMR310C -0.179244213805032
YMR309C -0.0955752026596474
YMR308C 0.196675526422496
YMR305C 0.204102895633232
YMR303C -0.140959385359064
YMR302C 0.270940074305971
YMR301C -0.0927909386449241
YMR300C -0.0968318623189629
YMR299C -0.193674061642109
YMR296C 0.314366248434258
YMR295C -0.0317883505667911
YMR293C -0.177796373778892
YMR290C -0.197401636038552
YMR287C -0.561753379286058
YMR285C -0.695093141646429
YMR283C 1.33301542760532
YMR282C -0.221612523685019
YMR280C -0.0982487094016852
YMR279C 0.466398567560141
YMR275C -0.413534474886258
YMR274C -0.338838961063119
YMR273C -0.0775684615479424
YMR272C -0.0377798935139686
YMR271C 0.307986142916687
YMR270C -0.13781179136298
YMR268C -0.129318417508855
YMR265C 0.955043509960709
YMR261C -0.024019295714616
YMR260C -0.204060122007366
YMR259C 0.000366830708350009
YMR258C -0.197150643590977
YMR257C -0.0872191834213916
YMR256C -0.144406962850662
YMR253C -0.0914491448251709
YMR252C -0.230099312422977
YMR247C 0.335924869313707
YMR244C-A 1.1067800582813
YMR243C 0.00139556505551738
YMR242C -0.000231715430813878
YMR240C -0.0636863088124709
YMR239C -0.207234284877642
YMR235C -0.235723934459042
YMR229C 0.118493556125671
YMR227C -0.340055609242616
YMR226C -0.433209974668405
YMR225C -1.75138462778004
YMR224C -0.105809069874948
YMR222C -0.0952841954624673
YMR221C -0.226866310024789
YMR218C -0.427567081108944
YMR216C -0.434479620456825
YMR212C -0.399470318339644
YMR209C 0.632974869899048
YMR207C -0.127096746146477
YMR205C 0.00757873365960311
YMR204C 0.000903421251607774
YMR201C 0.0528071912403907
YMR197C -0.206328209213548
YMR190C -0.509740190176916
YMR188C -0.141232435146036
YMR187C -0.0100783993275501
YMR183C -0.23895645576038
YMR182C 0.163220600243017
YMR181C -0.0145752767394402
YMR180C 0.185665124682179
YMR174C -0.228578997610677
YMR171C -0.467016637073097
YMR170C 0.503679575648441
YMR169C -0.234331988716187
YMR168C -0.348077210467151
YMR166C -0.195720304327784
YMR165C -0.161425403435046
YMR164C 0.652375342886487
YMR163C 0.465239586552736
YMR162C 0.38215824986765
YMR159C -0.430122309795887
YMR157C -0.020482061751564
YMR156C -0.000307312345148977
YMR154C -0.523833397612544
YMR150C -0.315047221438205
YMR146C -0.00802805521985363
YMR145C 0.532245334043012
YMR142C 0.483382316891814
YMR137C -0.244565839233587
YMR135C 0.680614667196411
YMR132C -0.308941457917675
YMR131C -0.0764502452931115
YMR127C -0.260935329245372
YMR126C -0.118869633022869
YMR121C 0.129887667980103
YMR120C 0.172309183797396
YMR118C -0.0968450846079874
YMR117C -0.255718877195252
YMR116C 0.0290889945063319
YMR114C -0.187717868573873
YMR112C -0.0861864856503877
YMR111C -6.7404286886655e-05
YMR110C 0.223653856883034
YMR106C 0.361515276161929
YMR105C -0.0557647681589854
YMR104C -0.0178034345973779
YMR102C -0.00191457199671774
YMR101C -0.118396080854594
YMR099C -0.102135504658925
YMR098C -0.132627807818477
YMR097C -0.0316657378964245
YMR095C -0.05100951301449
YMR092C -0.053152052412873
YMR091C 0.363058797707582
YMR089C 0.598958932243634
YMR088C -0.0488971635083395
YMR081C 1.01174551258861
YMR080C 0.385930385558181
YMR078C -0.00483847835554718
YMR077C -0.145764490292794
YMR076C 0.568035218848276
YMR074C -0.0457278151569199
YMR073C -0.153666453430489
YMR071C -0.229925199702275
YMR067C -0.0146358015132945
YMR062C -0.10265499153977
YMR060C -0.116037622114759
YMR056C -0.00315161688584445
YMR055C -0.198573015164468
YMR053C -0.204549399448429
YMR049C -0.152699794808037
YMR047C -0.179896114834758
YMR041C 0.591171655939779
YMR039C -0.152389482884764
YMR038C 0.996821345463879
YMR037C 0.108904709438196
YMR036C -0.00797590186273991
YMR034C -0.260701055254369
YMR031C -0.342613199701696
YMR029C -0.539671104779125
YMR026C -0.167418085249818
YMR023C -0.387949463084069
YMR021C -0.0581596792856579
YMR016C 0.63665747011825
YMR015C 0.386653703453406
YMR013C 0.418953065368166
YMR008C 0.526675617825275
YMR006C -0.0304480964841036
YMR001C 0.303213317779345
YML004C -0.244697625576431
YML006C 0.00429139965595028
YML008C -0.00863019671048486
YML009C -0.037547947210154
YML011C -0.218387535854794
YML015C -0.295903829867217
YML016C -0.00585319993038725
YML018C 0.0465938716891592
YML021C -0.316804958678053
YML023C -0.0198889670931033
YML025C -0.0293975584020307
YML026C -0.12836695303601
YML032C -0.100753265358501
YML035C -3.98333599809454e-05
YML037C -0.262565011924212
YML038C 0.126435444753605
YML041C 0.259415920709201
YML043C -0.188424622412806
YML047C -0.25318828068538
YML049C -0.157327812200507
YML053C -0.0337646419649517
YML054C 0.277098154490469
YML056C 0.360577335770138
YML059C 0.0697644369253889
YML061C -0.216874359016973
YML062C -0.147841412239583
YML064C 0.0117890142479702
YML066C -0.117599883767722
YML067C -0.0834977350545365
YML071C 0.357763678195338
YML072C -0.282430037362846
YML073C -0.095703307590728
YML074C -0.176875519008664
YML075C 0.0889232633547721
YML076C -0.0292206022009741
YML083C -0.192758107221461
YML085C -0.664751930103168
YML086C -0.0457286193009903
YML087C -0.114541977373421
YML091C 0.268406485631526
YML092C 0.00311617165077212
YML095C -0.63683154749453
YML097C -0.0649832747338397
YML099C -0.418302374048736
YML101C -0.521398338363136
YML103C 0.11211653214427
YML104C -0.180958433691511
YML105C -0.0634253308630622
YML107C 0.00291951131462536
YML110C -0.0990423458979486
YML114C 0.174897503246353
YML115C -0.0356985390293422
YML120C 0.924150369579955
YML123C 0.187571278883344
YML124C 0.633459203715459
YML125C -0.0969488151240462
YML126C 0.840372751644776
YML128C -0.220459274625556
YML129C 0.235237747034109
YML130C -0.0146584206213689
YNL336W -0.411708716999404
YNL335W -0.168734023630774
YNL333W -0.287472238009985
YNL332W -0.0917473739758787
YNL327W -0.0587567747742518
YNL323W -0.253328131057951
YNL321W -0.23062717665272
YNL320W -0.174951674294857
YNL317W -0.270535283941045
YNL314W -0.306253464381616
YNL312W -0.00162443663060029
YNL309W -0.218130046689269
YNL306W -0.340852204101947
YNL304W -0.398536501150259
YNL300W -0.030955647689954
YNL299W 0.0670286087154321
YNL298W -0.0302685657360472
YNL295W -0.25622191112754
YNL293W -0.195645886086522
YNL292W 0.619010643309673
YNL290W -0.0637847117149926
YNL289W 0.292646895103192
YNL288W -0.00040154347828813
YNL287W -1.88850016879128e-05
YNL286W 0.693658676775982
YNL282W 0.329051474091985
YNL281W -0.317038063296883
YNL279W -0.025772091751611
YNL278W -0.120151931415429
YNL277W -0.203112540016608
YNL275W -0.208148396338874
YNL273W -0.223583143201968
YNL269W -0.00608320615606592
YNL268W -0.104204511034082
YNL267W 0.136041332948772
YNL262W -0.294550400513616
YNL261W -0.241474350262713
YNL256W -0.352822890382472
YNL253W -0.00122528169695375
YNL250W 0.233215381758548
YNL247W -0.230533687503288
YNL246W -0.0938110864274181
YNL243W -0.0473561421794205
YNL242W -0.0191428794164482
YNL239W 0.0614459467649086
YNL238W -0.00762281737559052
YNL237W -0.00371743113658712
YNL236W 0.245965572638673
YNL234W -0.253983474434969
YNL233W -0.0555489988235857
YNL232W -0.0722549443004979
YNL223W -0.149174802979867
YNL222W -0.271633752955089
YNL220W -0.109256105788949
YNL218W -0.0836126487280287
YNL217W 1.00405411441106
YNL216W -0.045799207026981
YNL215W -0.194858418148843
YNL214W -0.0250864605254511
YNL212W -0.242477343064588
YNL210W -0.292289782138396
YNL209W 0.274186504953155
YNL208W -0.163448001092277
YNL207W -0.206438803270225
YNL202W -0.53258845507169
YNL193W -0.240517254874944
YNL192W -0.207956282565913
YNL191W -0.0414193234091347
YNL190W 0.139768742999709
YNL189W 0.298633097503967
YNL188W 0.0582063408398431
YNL187W -0.159075000371734
YNL186W 0.079930334450444
YNL181W 0.473427426697989
YNL178W 2.57919373971821
YNL172W 0.576095530514793
YNL165W -0.228533594788576
YNL162W -0.197682917235059
YNL161W -0.00737662899781115
YNL160W 0.0851985120588223
YNL158W -0.193886692539282
YNL157W -0.218997858944327
YNL155W -0.199890268433164
YNL152W -0.20052238993069
YNL147W -0.0434398456510069
YNL146W 0.0121811854493424
YNL145W 1.08206461087897
YNL142W -0.0334627299610156
YNL141W 0.215763571793869
YNL138W -0.0214728668347665
YNL136W -0.064453670459852
YNL132W 0.0039341982319529
YNL131W -0.270140386315853
YNL129W -0.379510616984612
YNL128W -0.471540860655686
YNL127W -0.487574078290584
YNL126W -0.137606012117831
YNL124W -0.143118211897675
YNL123W -0.0335854659234368
YNL119W 0.468972674830473
YNL117W -0.000546957223866976
YNL116W -0.33102760424872
YNL113W -0.0207743755365121
YNL112W 0.383490419111295
YNL107W -0.0598602276967567
YNL103W -0.0102238182814917
YNL102W -0.280136670330393
YNL101W 0.335604332931455
YNL100W -0.172305678390725
YNL094W -0.228568753960096
YNL093W -0.0547026669385217
YNL092W -0.346916606379171
YNL091W 0.000427407223361806
YNL090W -0.084039990205938
YNL088W 0.200051172329934
YNL087W 3.03499826022522
YNL086W 0.155686032444469
YNL085W -0.0018183496746493
YNL083W -0.205435793754341
YNL082W -0.141991002930918
YNL078W -0.0386916321578364
YNL077W -0.262967068171579
YNL076W -0.0771884477690447
YNL075W -0.335614101076355
YNL073W -0.468959181746946
YNL072W -0.0367169606900205
YNL071W -0.230786645238188
YNL070W -0.00218378590556281
YNL067W 0.368449217026508
YNL066W 0.903521916196367
YNL065W 0.298339714555804
YNL063W -0.0650142129287783
YNL061W -0.187881373536454
YNL056W -0.247943794348987
YNL054W -0.901941093691692
YNL053W -0.234040671564328
YNL052W -0.000959263808588646
YNL051W -0.110961036962462
YNL048W -0.408121606347591
YNL046W -0.0996459718029947
YNL045W -0.133724406951652
YNL044W -0.0194181352955469
YNL042W -0.16017759595765
YNL040W -0.107622264429402
YNL039W 0.681346530075724
YNL038W -0.170248311361358
YNL036W 0.206748359366454
YNL034W -0.00979775850757271
YNL033W -0.353565478059538
YNL032W -0.116632604211822
YNL030W 0.0327539645535657
YNL027W -0.331589678233204
YNL026W -0.218359455185664
YNL021W -0.356565295705242
YNL016W 0.518022123113728
YNL015W -0.389157791694724
YNL014W -0.464421814571854
YNL012W -0.310591350893824
YNL010W -0.0919172537963391
YNL009W -0.0670281162484924
YNL006W 0.0738081708028971
YNL004W -0.109399376177508
YNL001W -0.176708413425733
YNR004W -0.0447688945443362
YNR006W -0.107087654012276
YNR008W -0.0945631728879304
YNR009W -0.00689652590324528
YNR010W -0.00321000149436215
YNR012W -0.148205856270175
YNR014W -0.18169812740183
YNR015W -0.439825859198844
YNR017W -0.0242064422497961
YNR018W -0.000608007656488734
YNR019W 0.415298423147774
YNR021W -0.265352959146365
YNR023W -0.427934401526107
YNR024W -0.0734421235843845
YNR027W -0.0310915555250326
YNR028W -0.175763156343493
YNR030W -0.0407220472252561
YNR032W -0.211018732118861
YNR033W -0.348568518600389
YNR034W -0.487892701550325
YNR034W-A -0.0455426208028363
YNR038W -0.194424168309699
YNR040W -0.281748949096753
YNR043W -0.121307863445387
YNR044W -0.0438335879546707
YNR045W -0.549939672568427
YNR046W -0.0306906200193099
YNR047W -0.0363471408809503
YNR048W -0.23360194868256
YNR058W -0.80113073155874
YNR059W -0.149378750914648
YNR060W 1.22591443639123
YNR063W -0.125737616733221
YNR070W -0.0775757690224648
YNR072W -0.368269386286934
YNR075W -0.137897047962481
YNR076W 0.3827048757493
YNR074C -0.137897047962481
YNR073C -0.74206874118569
YNR071C -0.368269386286934
YNR069C -0.173377811305985
YNR068C -0.423789721074692
YNR067C 0.610302156002017
YNR066C -0.153654513442521
YNR065C -0.153654513442521
YNR064C -0.266405649608201
YNR062C -0.0845528019094937
YNR061C -0.0161407013071396
YNR057C -0.80113073155874
YNR056C -0.80113073155874
YNR055C -0.0658194278753412
YNR054C 0.0101992072182719
YNR053C -0.0546428801013092
YNR052C 0.153078034483026
YNR051C -0.0244757693097951
YNR050C 0.615553497440796
YNR049C -0.138749827643604
YNR041C -0.121307863445387
YNR039C -0.281748949096753
YNR037C -0.194424168309699
YNR036C -0.389910949854461
YNR035C -0.221740513769054
YNR031C -0.211018732118861
YNR029C -0.0407220472252561
YNR026C -0.0310915555250326
YNR022C -0.427934401526107
YNR020C -0.265352959146365
YNR016C -0.202513298138861
YNR013C -0.18169812740183
YNR011C -0.148205856270175
YNR007C -0.0945631728879304
YNR003C -0.0447688945443362
YNR002C -0.169514366086921
YNR001C -0.0926216635643917
YNL002C -0.176708413425733
YNL003C -0.0440049237209247
YNL005C -0.109399376177508
YNL007C 0.0738081708028971
YNL008C -0.178036349991105
YNL011C -0.0919172537963391
YNL018C -0.095439463926359
YNL019C -0.089441914759136
YNL020C -0.165803635466002
YNL022C -0.356565295705242
YNL023C 0.0327476181442006
YNL024C -0.00215527869533302
YNL025C 0.501838178272113
YNL029C -0.331589678233204
YNL031C 0.0327539645535657
YNL035C 0.189678590283635
YNL037C 0.206748359366454
YNL041C -0.107622264429402
YNL047C -0.0996459718029947
YNL049C -0.408121606347591
YNL050C -0.00760399211075494
YNL055C -0.0858668953415681
YNL058C -0.247943794348987
YNL059C 0.287774041556878
YNL062C -0.187881373536454
YNL064C -0.0650142129287783
YNL068C 0.368449217026508
YNL069C 0.163213256521434
YNL074C -0.468959181746946
YNL079C -0.0386916321578364
YNL080C -0.173491732811044
YNL081C -0.203992251940899
YNL084C -0.205435793754341
YNL095C -0.228568753960096
YNL096C -0.0133022072155806
YNL097C 0.460344267327571
YNL098C -0.331434226515823
YNL099C 0.000371013454231532
YNL104C -0.0102238182814917
YNL106C -0.241390064229245
YNL108C -0.0598602276967567
YNL110C -0.438126816167812
YNL111C 0.327875304634523
YNL115C -0.0207743755365121
YNL118C -0.000546957223866976
YNL121C 0.468972674830473
YNL122C -0.190414434703258
YNL125C -0.143118211897675
YNL130C -0.379510616984612
YNL133C 0.194327271106744
YNL134C 0.389112015823842
YNL135C -0.233160781626811
YNL137C -0.064453670459852
YNL139C -0.0214728668347665
YNL144C 0.179869991454563
YNL148C -0.0434398456510069
YNL149C -0.550669411665487
YNL151C -0.102444284156529
YNL153C -0.20052238993069
YNL154C -0.220781638178789
YNL156C -0.199890268433164
YNL159C -0.193886692539282
YNL163C -0.197682917235059
YNL164C -0.0183386132696844
YNL166C -0.228533594788576
YNL167C -0.0967578691084705
YNL168C 0.120518630364491
YNL169C -0.0251324977675922
YNL173C 0.576095530514793
YNL175C -0.0682793993228934
YNL176C 0.242859043530373
YNL177C 0.451931125496279
YNL180C 1.63122015907655
YNL182C 0.473427426697989
YNL183C 0.593235673130957
YNL185C -0.0591747263682901
YNL194C -0.240517254874944
YNL195C -0.327300257503778
YNL196C -0.386665924966843
YNL197C -0.543261419883491
YNL199C -0.093007657583595
YNL200C -0.14963905960677
YNL201C -0.22873357399938
YNL204C -0.53258845507169
YNL211C -0.292289782138396
YNL213C -0.242477343064588
YNL219C -0.0836126487280287
YNL221C -0.109256105788949
YNL224C -0.149174802979867
YNL225C -0.00411425242564578
YNL227C -0.0878132053121478
YNL229C -0.186587200864059
YNL230C -0.0666539808520774
YNL231C -0.0070598624910964
YNL240C 0.0614459467649086
YNL241C -0.208448183590451
YNL244C -0.0473561421794205
YNL245C -0.00978099645324074
YNL248C -0.230533687503288
YNL249C -0.105257035701017
YNL251C 0.233215381758548
YNL252C -0.0246966708733726
YNL254C -0.00122528169695375
YNL255C -0.0148243292106709
YNL257C -0.352822890382472
YNL258C -0.0722951852992791
YNL259C 0.191557218476277
YNL260C -0.059360701900287
YNL263C -0.294550400513616
YNL264C -0.0840743065579845
YNL265C -0.0921724416829637
YNL270C -0.104204511034082
YNL271C -0.00608320615606592
YNL272C -0.158400315777992
YNL274C -0.223583143201968
YNL280C -0.025772091751611
YNL283C 0.329051474091985
YNL284C 0.294285607747288
YNL291C -0.0637847117149926
YNL294C -0.195645886086522
YNL297C -0.25622191112754
YNL301C -0.030955647689954
YNL302C 0.3771620723771
YNL305C -0.398536501150259
YNL307C -0.340852204101947
YNL308C -0.220292388671808
YNL310C 0.0101540817608247
YNL311C -0.218130046689269
YNL313C -0.00162443663060029
YNL315C -0.306253464381616
YNL316C -0.0973621294609368
YNL318C -0.270535283941045
YNL322C -0.23062717665272
YNL325C -0.253328131057951
YNL326C -0.360665744794906
YNL328C -0.0587567747742518
YNL329C -0.495359697271176
YNL330C 0.94741615526179
YNL331C -0.181979620136055
YNL334C -0.287472238009985
YOL164W -0.0236589929422692
YOL163W -0.131526604983895
YOL162W -0.131526604983895
YOL156W 2.91298402180771
YOL154W 0.942753724222391
YOL152W 0.359270054417817
YOL151W 1.87263033346885
YOL149W -0.624792155135554
YOL146W -1.25225166880578
YOL144W -0.107476403789855
YOL142W 0.000796147945947993
YOL141W 0.238128816145125
YOL140W -0.284818341290561
YOL137W -0.339192782298802
YOL133W -0.0233582790622958
YOL132W -0.127368303416039
YOL131W -0.289832031316961
YOL130W -0.114729433984059
YOL129W -0.00819426219501655
YOL127W -0.0610404678304395
YOL125W 0.00265687181455346
YOL123W -0.110900072350874
YOL117W 0.00140334805533694
YOL116W 1.11484639984177
YOL115W 0.0208196322771946
YOL113W 0.337890426098246
YOL112W -0.143433610955154
YOL110W -0.355466747297388
YOL109W 1.0403505907857
YOL107W -0.381766118934145
YOL103W 0.0379011474317816
YOL100W -0.26614576213945
YOL093W -0.212681033071837
YOL092W -0.104128215899821
YOL091W -0.416585167508715
YOL090W -0.0598660474705431
YOL084W -0.340038425074435
YOL083W -0.18848201482645
YOL082W -0.0911414953651808
YOL081W -0.0838624115378198
YOL078W -0.0673605962360092
YOL077W-A -0.0673605962360092
YOL076W -0.00336000785249979
YOL072W -0.199984013364277
YOL071W -0.296847105555066
YOL069W -0.51033178961198
YOL061W -0.138019965385533
YOL059W 1.13568602633861
YOL058W -0.0173443214694932
YOL057W -0.342215577043953
YOL056W 0.00775194419808552
YOL054W 0.329307675305644
YOL053W -0.258870972808129
YOL051W 0.316259067621439
YOL049W 0.431980928296514
YOL045W -0.162795930137666
YOL044W -0.325530652522156
YOL042W -0.36001608979713
YOL039W 0.0125457904262583
YOL038W 0.0130161077343587
YOL036W -0.0872935166602205
YOL034W 0.0205748810299224
YOL033W -0.584634418681787
YOL032W -0.171036977705479
YOL030W -0.0938839432441117
YOL025W -0.118518882800296
YOL024W -0.417423206912712
YOL023W -0.201094501539015
YOL020W -0.0390942788786648
YOL019W 0.0412596663637728
YOL017W -0.168396686139273
YOL015W -0.412871006223852
YOL014W -0.219324498090971
YOL011W 0.000263844795107512
YOL010W 0.0753000013691327
YOL008W -0.237749967164084
YOL004W -0.105861420477926
YOL001W -0.0358230774294203
YOR002W 0.112895992408302
YOR003W 0.0954895548652318
YOR004W 0.00992513785389765
YOR009W 0.0890118372652443
YOR011W 0.0148984154085548
YOR012W -0.199014030555283
YOR014W -0.0152759630722628
YOR017W -0.0395642520728905
YOR018W 0.0148187378789107
YOR019W 1.49671359133835
YOR025W -0.0704409578213115
YOR026W 0.298101186968078
YOR027W 0.2375850098431
YOR030W -0.091336402594511
YOR031W -0.010232841161319
YOR036W -0.365247481679695
YOR037W -0.359420567394684
YOR039W -0.340632045739715
YOR040W -0.0529693598919986
YOR042W 0.303871090929467
YOR043W 0.370940169243034
YOR044W 0.304128414049664
YOR045W 0.0202104504105633
YOR057W -0.0697902043998006
YOR061W -0.398487970138487
YOR063W 0.511934221125134
YOR065W 0.0949143486990436
YOR066W -0.162523064071337
YOR069W -0.133001590751646
YOR073W 0.318685082921638
YOR075W -0.230582928090859
YOR077W -0.538306833908696
YOR078W -0.206799324847019
YOR080W -0.357385699417785
YOR083W -0.452834354980861
YOR084W -0.431506676344661
YOR085W -0.435320338456914
YOR087W 0.487537182358131
YOR091W -0.181278764027722
YOR092W 0.0659181585128733
YOR094W -0.182393048104239
YOR096W -0.0161793925532919
YOR099W -0.00131857643910315
YOR101W -0.230557114235332
YOR104W -0.277733815747645
YOR106W -0.0327401550379007
YOR107W -0.207114386749807
YOR108W 0.208530244626751
YOR109W -0.23148226642636
YOR110W -0.308795039367841
YOR111W -0.1276494633204
YOR112W -0.350399457675738
YOR113W -0.319680378624545
YOR114W -0.200522439665339
YOR117W -0.0891265747632057
YOR118W -0.0326430647965978
YOR120W -0.127879207225739
YOR127W -0.23149520698279
YOR132W -0.430637084162366
YOR133W -0.151871365371899
YOR134W -0.161299378611946
YOR136W 0.0149441066302194
YOR140W 0.0180666689478016
YOR142W -0.188666521175007
YOR147W 0.380683574060923
YOR150W 0.00372786440438426
YOR153W 0.366381081997333
YOR154W 0.348667542064344
YOR158W 0.314127455110532
YOR160W -0.271071940255717
YOR163W -0.0812057924460735
YOR165W -0.304067315708348
YOR168W 0.721444672115831
YOR172W -0.249337829217811
YOR173W 0.00212928848265493
YOR174W -0.231555219483649
YOR176W -0.102067696004194
YOR181W 0.28356635749086
YOR183W -0.635094984996642
YOR184W 0.291347291887719
YOR186W -0.153059051668475
YOR187W -0.128297048710143
YOR188W -0.0789307271431642
YOR189W -0.0967902213860274
YOR190W -0.00809645949060207
YOR191W -0.0660116384414997
YOR193W -0.0188923349084167
YOR195W -0.284474706370219
YOR197W -0.179698788020688
YOR202W -0.0595963774983402
YOR206W -0.199875802063056
YOR208W -0.0628195796473906
YOR210W -0.0193900458532148
YOR212W -0.0287739723003694
YOR217W -0.317049188420089
YOR220W -0.450446367777008
YOR222W 0.276421030109669
YOR223W 0.583077687401725
YOR227W 0.373385175630595
YOR229W 0.0462958937646993
YOR230W 1.39891360105832
YOR231W 0.0646651895854129
YOR232W 0.0284714133690847
YOR233W -0.00106129048839721
YOR236W 0.658004862599478
YOR237W -0.224093478791276
YOR238W -0.0767788178129507
YOR239W -0.078399604335013
YOR241W -0.2136171727772
YOR244W -0.346016843383251
YOR247W 0.36743783068808
YOR252W -0.317567707140444
YOR253W -0.399212663061415
YOR255W -0.0139432484383313
YOR257W -0.437857122423062
YOR258W -0.170464141727323
YOR260W -0.0800907631645449
YOR262W -0.0933179677669866
YOR264W -0.11164439701742
YOR265W 0.0360486329265797
YOR266W -0.166986395191941
YOR269W 0.293256052936366
YOR272W 0.371881209698173
YOR274W 0.77188566300702
YOR276W -0.149758244078864
YOR278W 0.511075305589681
YOR283W -0.0309822238875589
YOR284W 0.483209247178559
YOR285W -0.127088080601971
YOR286W -0.141590359288713
YOR289W -0.32902745333839
YOR291W -0.117951835303669
YOR293W -0.110135841776311
YOR294W -0.142608286040582
YOR295W -0.0206443095161638
YOR296W -0.0132985670732662
YOR298W -0.315419203345859
YOR299W 0.234857382561189
YOR301W -0.140408225027608
YOR302W 2.24831422537129
YOR303W 2.24831422537129
YOR304W 0.598477452922402
YOR305W -0.17803461987828
YOR315W 2.13377360208873
YOR317W 1.01316179062712
YOR319W 0.862982784483777
YOR321W -0.103724337599491
YOR326W 0.487964664431498
YOR328W 0.222326674164334
YOR332W -0.0355302421892208
YOR334W -0.0254696009065221
YOR336W 0.40804942772111
YOR337W 0.197824134968429
YOR338W -0.0785525938476742
YOR341W 0.00367677999437299
YOR346W -0.203846252380111
YOR349W -0.216921525887018
YOR352W -0.17548652344211
YOR355W 0.339423044469044
YOR356W -0.0143494934989318
YOR358W -0.379328259592283
YOR359W -0.103208541259817
YOR367W -0.119443952879378
YOR368W -0.121146035878447
YOR373W -0.0323115403220038
YOR374W 0.193068609066115
YOR377W -0.278324229216515
YOR378W -0.104861296750539
YOR380W -0.325377659951166
YOR381W 1.55848228327083
YOR382W -0.118618106137907
YOR384W -0.0851087832525261
YOR385W 0.034822815671582
YOR386W -0.0119492168168711
YOR389W 0.424423587228193
YOR390W -0.124627455589372
YOR393W -0.134396705095243
YOR394W -0.0497689165727632
YOR391C -0.134396705095243
YOR388C 0.424423587228193
YOR387C -0.10387095115714
YOR383C -0.0851087832525261
YOR375C -0.0259053529394715
YOR372C -0.0323115403220038
YOR371C -0.0187434087987086
YOR370C -0.00131147190663336
YOR369C 0.762327807640027
YOR365C -0.119443952879378
YOR363C -0.430018125235325
YOR362C -0.00163399806328211
YOR361C 0.076674971246043
YOR360C 0.319195930426629
YOR357C -0.379328259592283
YOR354C 0.071084402035257
YOR353C -0.211897598493781
YOR351C -0.17548652344211
YOR350C -0.217242881797895
YOR348C -0.216921525887018
YOR347C -0.17580249574134
YOR344C 0.914511559923977
YOR342C 0.0647046415352473
YOR340C 0.00367677999437299
YOR339C -0.0760252978200138
YOR335C 0.40804942772111
YOR330C -0.0355302421892208
YOR329C -0.20210111827158
YOR327C 0.222326674164334
YOR324C 0.487964664431498
YOR323C -0.0262195561361091
YOR322C 0.00629342737866614
YOR320C -0.103724337599491
YOR316C -0.00676224046081616
YOR313C -0.013730206366167
YOR312C 0.27043696577124
YOR311C 1.19023247164925
YOR310C 0.312992008019452
YOR308C -0.264902791470645
YOR307C 0.0883564243589507
YOR306C 1.06877164103564
YOR304C-A -0.17803461987828
YOR297C -0.315419203345859
YOR292C -0.110135841776311
YOR290C -0.117951835303669
YOR288C -0.32902745333839
YOR287C -0.180025000565279
YOR281C -0.0309822238875589
YOR280C 0.312275755968193
YOR279C -0.0441364139242899
YOR275C -0.149758244078864
YOR273C 0.77188566300702
YOR271C -0.148550930438356
YOR270C 0.131558141092208
YOR268C 0.293256052936366
YOR267C -0.0840523617378738
YOR261C -0.0933179677669866
YOR259C -0.0800907631645449
YOR256C -0.437857122423062
YOR254C -0.0139432484383313
YOR251C -0.317567707140444
YOR250C -0.0501864828567722
YOR249C -0.101507695770748
YOR246C 0.36743783068808
YOR245C -0.000107859913110579
YOR243C -0.346016843383251
YOR242C -0.139109741838139
YOR234C -0.0253668025295985
YOR228C 0.0462958937646993
YOR226C 0.373385175630595
YOR224C 0.0277344106804783
YOR221C 0.276421030109669
YOR219C -0.450446367777008
YOR216C -0.317049188420089
YOR215C -0.254122025457753
YOR214C -0.094144576594698
YOR213C -0.133026887475419
YOR211C -0.0287739723003694
YOR209C -0.0193900458532148
YOR207C -0.0628195796473906
YOR205C -0.199875802063056
YOR201C -0.0595963774983402
YOR198C -0.517569462139032
YOR196C -0.179698788020688
YOR194C -0.284474706370219
YOR192C -0.189383083981339
YOR185C -0.153059051668475
YOR182C -0.635094984996642
YOR180C 0.28356635749086
YOR179C 0.400786554463679
YOR178C 1.52214681892264
YOR177C 0.415059644477758
YOR175C -0.102067696004194
YOR171C -0.249337829217811
YOR167C 0.721444672115831
YOR166C 0.329296537068464
YOR164C -0.304067315708348
YOR162C -0.0812057924460735
YOR161C 0.394954181885876
YOR159C -0.271071940255717
YOR157C 0.314127455110532
YOR156C -0.193466229799481
YOR155C -0.133494331778887
YOR152C -0.10926004296666
YOR151C 0.0187851293945746
YOR149C 0.00372786440438426
YOR148C 0.05083905883336
YOR145C 0.380683574060923
YOR144C -0.0148625770313258
YOR143C -0.103918192515392
YOR141C -0.188666521175007
YOR138C 0.0180666689478016
YOR137C -0.273489088103612
YOR131C -0.430637084162366
YOR130C -0.275725270718467
YOR129C -0.176608227849742
YOR128C 0.156482955655403
YOR126C -0.23149520698279
YOR125C -0.694461307690396
YOR124C 0.0343529339068039
YOR123C -0.0970741719026041
YOR122C 0.000787352334549407
YOR119C -0.127879207225739
YOR116C -0.0891265747632057
YOR115C -0.195862889430009
YOR103C -0.277733815747645
YOR100C -0.230557114235332
YOR098C -0.00131857643910315
YOR097C 0.0404827382436435
YOR095C -0.0161793925532919
YOR093C -0.182393048104239
YOR090C -0.181278764027722
YOR089C 0.284659935202845
YOR086C 0.306126306132606
YOR081C -0.452834354980861
YOR079C -0.357385699417785
YOR076C -0.538306833908696
YOR074C -0.230582928090859
YOR071C -0.306649879484368
YOR070C -0.123552457698995
YOR067C -0.0478624148814701
YOR064C 0.0949143486990436
YOR062C 0.511934221125134
YOR060C -0.398487970138487
YOR059C -0.183196540746164
YOR058C -0.0806260027040055
YOR056C -0.0697902043998006
YOR054C -0.134192235680709
YOR052C -0.0677307114686955
YOR051C 0.49727226078948
YOR049C 2.56207887898041
YOR048C -0.000594440670419623
YOR047C 1.52395923211232
YOR046C 0.519598262683964
YOR038C -0.340632045739715
YOR035C -0.365247481679695
YOR034C -0.14645574154128
YOR033C -0.000755997121201715
YOR032C 0.72171186621811
YOR028C 0.675176849586523
YOR023C -0.0704409578213115
YOR022C 0.68810397990915
YOR021C -0.0770087581061129
YOR020C 0.216260899258184
YOR016C -0.0395642520728905
YOR010C 0.664216121927815
YOR008C-A 0.0890118372652443
YOR008C -0.0545395401252506
YOR007C 0.377213168457072
YOR006C 0.00440402276427483
YOR005C 0.041316166654658
YOL002C -0.0358230774294203
YOL003C -0.244009597640778
YOL005C -0.105861420477926
YOL006C -0.0333585041414897
YOL007C 0.12603770799574
YOL009C -0.237749967164084
YOL012C 0.000263844795107512
YOL013C -0.102737420996274
YOL016C -0.412871006223852
YOL018C -0.168396686139273
YOL021C -0.0390942788786648
YOL022C 0.00861266572248011
YOL026C 0.260383785399383
YOL027C -0.492390543972472
YOL028C 0.00649293167172349
YOL029C -0.236012482363829
YOL031C -0.0938839432441117
YOL040C 0.0125457904262583
YOL041C 0.274143914642962
YOL043C -0.36001608979713
YOL047C -0.162795930137666
YOL048C -0.0974003758570844
YOL052C 0.316259067621439
YOL052C-A 1.39212439100905
YOL055C -0.00452037272625982
YOL060C 1.13568602633861
YOL062C -0.138019965385533
YOL063C -0.288408552749497
YOL064C -0.299102527423509
YOL065C -0.243683095720808
YOL066C -0.165448359055339
YOL067C -0.236351596513709
YOL068C -0.434624821302502
YOL070C -0.51033178961198
YOL073C -0.199984013364277
YOL075C -0.215502633800163
YOL077C -0.00336000785249979
YOL080C -0.0673605962360092
YOL086C 0.00471940698195347
YOL087C -0.0997428388221995
YOL088C -0.148180691678515
YOL089C -0.0783636709853185
YOL094C -0.212681033071837
YOL095C -0.106270370143383
YOL096C -0.493901966959127
YOL097C -0.540952871475211
YOL098C 0.00010920788112916
YOL101C -0.26614576213945
YOL102C 0.00134684828790506
YOL104C 0.164111489904072
YOL105C 0.66088326675144
YOL108C -0.381766118934145
YOL111C -0.355466747297388
YOL114C 0.337890426098246
YOL119C 0.078569121705036
YOL120C 0.172630241810222
YOL121C 0.657423333182068
YOL122C 0.170335181476439
YOL124C -0.110900072350874
YOL126C 0.00265687181455346
YOL128C -0.0610404678304395
YOL135C -0.0233582790622958
YOL136C 0.265392246227125
YOL138C -0.339192782298802
YOL139C -0.00587392897477425
YOL143C 0.000796147945947993
YOL145C -0.107476403789855
YOL147C -1.25225166880578
YOL148C -0.0897496779060002
YOL155C 0.696203522979894
YOL157C 2.91298402180771
YOL158C 0.681803384929613
YOL159C 0.890489885330576
YOL161C 0.325017000593004
YOL165C -0.304509686254329
YPL280W -0.241995422981486
YPL274W -0.0160284412907106
YPL273W -0.0571020730514056
YPL271W -0.114006124208174
YPL270W -0.0562016986759778
YPL269W -0.207270810901985
YPL268W -0.237097567862014
YPL267W -0.0710414161436257
YPL266W -0.0668610814178685
YPL265W 0.128258158166189
YPL262W -0.0135754333922068
YPL260W -0.139946213565919
YPL257W -0.128448988103095
YPL255W -0.0396826590538443
YPL254W 0.0128124987510902
YPL245W -0.194760795070237
YPL243W -0.180989034073563
YPL239W -0.188725764851282
YPL237W -0.204556614523584
YPL235W -0.21651084188758
YPL233W -0.0685361887387003
YPL232W -0.357789836718646
YPL231W -0.0253991198701092
YPL230W 0.319297569469387
YPL229W -0.218523213637665
YPL228W -0.0698497137202894
YPL226W -0.0861162370909117
YPL225W 0.0451493692226071
YPL222W -0.278047036642155
YPL221W -0.0233866951399784
YPL220W 0.258427505903436
YPL219W 0.145186105344426
YPL218W -0.0725642660984694
YPL216W 0.000136905263328213
YPL215W -0.101663527153208
YPL213W -0.00274874363573281
YPL211W 0.000443993206536071
YPL208W -0.23677284731398
YPL207W 0.314564516645569
YPL204W -0.0725030366283245
YPL203W -0.197355648917012
YPL200W -0.305185813958478
YPL198W 0.629304017585093
YPL196W 0.218543870649131
YPL195W 0.000272210871927698
YPL194W -0.0229517323815398
YPL193W -0.19521397589219
YPL189W -0.123536662277512
YPL188W -0.0724865767208927
YPL187W -0.416472232084379
YPL181W 0.302449611501409
YPL180W -0.0475773993535181
YPL179W -0.140798710573477
YPL178W -0.188311685544572
YPL175W -0.00850618408896769
YPL173W -0.181997967101259
YPL170W 0.259333357690413
YPL168W -0.243581856184051
YPL166W -0.327673276111355
YPL160W 0.901904653474867
YPL157W -0.241363084188127
YPL152W -0.10438074960956
YPL150W -0.0190718442623334
YPL149W -0.0796299207253424
YPL147W -0.134422105472418
YPL143W 0.522057256153604
YPL135W 0.681051058018044
YPL132W -0.230735095343822
YPL131W -0.0869553083659062
YPL130W 0.517666642090105
YPL129W -0.313293774296116
YPL126W -0.170956659128323
YPL125W -0.00134612849350997
YPL124W -0.27477253873645
YPL120W -0.24259245023532
YPL118W -0.0488748369241108
YPL116W 0.0377835200800878
YPL111W 0.453079133479472
YPL108W -0.0615105549824905
YPL107W -0.0615105549824905
YPL104W -0.142592169122543
YPL101W -0.232527437730945
YPL100W -0.208866599781653
YPL097W -0.231874548970578
YPL096W -0.210998242259114
YPL093W -0.161065654376378
YPL092W -0.09430509756594
YPL091W 0.0250289362797257
YPL088W -0.0819407982263456
YPL087W -0.181066216648193
YPL085W -0.156750003222343
YPL084W -0.0997863584402193
YPL081W -0.0696467561436727
YPL079W 0.144146897804814
YPL076W -0.248994449031809
YPL075W -0.625624647640886
YPL074W -0.167071368696215
YPL072W -0.140455914802241
YPL070W -0.102285178111134
YPL066W -0.0746598158780007
YPL065W -0.142649168398186
YPL063W -0.00165070905775573
YPL061W 1.82410057711759
YPL060W 0.388858285555871
YPL059W 0.0249949067112396
YPL054W -0.047463382069372
YPL052W -0.141291178707407
YPL051W -0.150714300652751
YPL048W -0.0878391018970288
YPL047W -0.228873389962776
YPL045W -0.320361799915324
YPL043W -0.348574488793489
YPL039W -0.251678165551206
YPL038W -0.0971555269351557
YPL036W 0.0504742537652531
YPL034W -0.844257268529796
YPL030W -0.161640498750258
YPL029W -0.125508056205803
YPL028W -0.052442381337482
YPL027W -0.0470049437357748
YPL024W 0.293385199501399
YPL022W -0.213506328196926
YPL021W -0.115103373407484
YPL018W 0.354696670179479
YPL016W 0.324857713411524
YPL014W -0.0116849086046956
YPL012W 0.0395528196098926
YPL010W -0.0926933680514535
YPL008W 0.0204016386081173
YPL006W -0.122635933599228
YPL005W -0.0908806817751168
YPL003W -0.0935400611951389
YPL001W -0.0503281883299555
YPR001W 0.233316389426789
YPR002W -0.0567308777583107
YPR008W 0.333749906229658
YPR009W 0.57370811110491
YPR018W -0.0815396480456647
YPR019W -0.138041603618946
YPR020W -0.0780982884906589
YPR024W -0.00386728774803251
YPR026W -0.0324699448627358
YPR028W 0.432887805078748
YPR030W -0.185094547034559
YPR031W -0.154683865761803
YPR032W -0.087102725497107
YPR034W 0.0584165282158564
YPR035W 1.08925921858655
YPR036W -0.0570586214283176
YPR041W -0.250940378767522
YPR043W 0.182701957820685
YPR046W -0.234481123369756
YPR047W -0.169194836308621
YPR048W -0.233575046044656
YPR051W -0.233842194858022
YPR054W -0.0200639631071195
YPR055W -0.41988701759422
YPR056W -0.17920876620618
YPR057W -0.218060706008368
YPR058W -0.262499265236068
YPR062W -0.460514567443789
YPR065W 1.91634647116625
YPR066W -0.039101734986782
YPR067W -0.679166229133014
YPR070W -0.150885181543517
YPR071W -0.122289951161683
YPR072W 0.223163274030496
YPR079W -0.156013551869382
YPR080W -0.020965756506785
YPR083W -0.373585909173267
YPR084W -0.378351987780819
YPR086W -0.256953870912661
YPR089W -0.373821305530119
YPR094W -0.256712865208395
YPR097W -0.272257688441395
YPR100W -0.113448557274606
YPR101W -0.309740454027286
YPR103W 0.290426173318476
YPR106W -0.230640109541481
YPR108W -0.112705017362366
YPR109W 0.449676732782567
YPR111W -0.104936203244574
YPR113W -0.226067610475222
YPR114W -0.112445672893058
YPR115W -0.139833622782217
YPR116W 0.0144752745060604
YPR117W -0.346885468860633
YPR118W -0.0801743078568067
YPR119W 0.20514399268275
YPR121W -0.305502948751266
YPR122W 0.778997931007441
YPR124W 1.3207270419787
YPR125W -0.00586641085926424
YPR127W 0.93902326942696
YPR129W -0.00829822382979626
YPR132W 0.244032633298342
YPR134W 0.150831813376944
YPR135W -0.0692409417624998
YPR137W -0.107468166150206
YPR140W -0.0200719359296294
YPR143W -0.305214050015508
YPR145W 0.450130786729742
YPR149W 0.972923613748998
YPR153W -0.223555197054188
YPR154W -0.069332004284312
YPR157W 0.384236073784994
YPR158W -0.102784191466578
YPR159W 1.0111179553908
YPR160W 0.251109472502383
YPR164W -0.0987325015135317
YPR165W -0.0352827198802293
YPR168W -0.00856234764193919
YPR169W -0.206857319712088
YPR171W -0.0426539017869708
YPR172W -0.233005764096946
YPR175W -0.473866448845034
YPR178W -0.242692613235464
YPR180W -0.167289802401788
YPR182W -0.203833424533891
YPR183W -0.229673661697077
YPR184W 1.02699589854095
YPR185W -0.012757569328462
YPR187W -0.371550537924921
YPR189W -0.472189604605323
YPR191W -0.388648047475816
YPR192W 0.0625044451646114
YPR196W 0.0930473671709133
YPR198W -0.178436404513484
YPR201W 0.509910140328228
YPR200C 0.509910140328228
YPR199C -0.128277684880588
YPR194C 0.551974457259646
YPR193C -0.118998773563846
YPR190C -0.388648047475816
YPR188C -0.472189604605323
YPR186C -0.371550537924921
YPR181C -0.203833424533891
YPR179C -0.167289802401788
YPR176C -0.242692613235464
YPR174C -0.473866448845034
YPR173C -0.435647470902445
YPR167C -0.00856234764193919
YPR166C -0.407365350845963
YPR163C -0.0987325015135317
YPR162C -0.00373460021169074
YPR161C -0.114111954817237
YPR156C 0.384236073784994
YPR155C -0.691690062167683
YPR152C -0.223555197054188
YPR151C -0.0465514786420663
YPR148C 0.35066956812942
YPR147C -0.371581092459596
YPR144C -0.0601260363538161
YPR141C -0.305214050015508
YPR139C -0.0200719359296294
YPR138C -0.20487953439353
YPR133C -0.314499268989667
YPR131C 0.244032633298342
YPR128C -0.00829822382979626
YPR120C -0.113411037970577
YPR112C -0.226067610475222
YPR110C -0.104936203244574
YPR107C -0.112705017362366
YPR105C -0.230640109541481
YPR104C -0.166939456198878
YPR102C 0.290426173318476
YPR098C -0.113448557274606
YPR095C -0.541839583098571
YPR093C -0.256712865208395
YPR091C 0.0939024882985612
YPR088C -0.373821305530119
YPR085C -0.256953870912661
YPR082C -0.373585909173267
YPR081C -0.246291141644093
YPR078C -0.156013551869382
YPR075C -0.409275451894814
YPR074C 0.360028779332483
YPR073C -0.135541115915677
YPR069C -0.150885181543517
YPR068C -0.0458293940138839
YPR063C 0.0623332640312081
YPR061C -0.460514567443789
YPR060C -0.176664385704381
YPR052C -0.41988701759422
YPR049C -0.233842194858022
YPR045C -0.234481123369756
YPR042C 0.182701957820685
YPR033C 0.0584165282158564
YPR029C -0.185094547034559
YPR027C 0.0659218798104491
YPR025C -0.0324699448627358
YPR023C -0.00386728774803251
YPR022C 0.716815522244208
YPR021C -0.267520983415997
YPR017C -0.0815396480456647
YPR016C 0.899075992122309
YPR015C 0.857757151089622
YPR013C 1.04403558695303
YPR011C -0.0401635342627755
YPR010C 0.407526027308819
YPR007C -0.332932183071964
YPR006C -0.276557924746173
YPR005C 0.886598060781855
YPR004C -0.0734122337135456
YPR003C -0.0626589226620249
YPL002C -0.0503281883299555
YPL004C -0.0935400611951389
YPL007C -0.122635933599228
YPL009C 0.0204016386081173
YPL011C -0.0926933680514535
YPL013C 0.0395528196098926
YPL015C -0.0116849086046956
YPL017C 0.324857713411524
YPL019C 0.354696670179479
YPL020C -0.325157066827492
YPL023C -0.213506328196926
YPL026C -0.129147957706442
YPL031C -0.161640498750258
YPL032C -0.117618619583257
YPL033C -0.0214053775126626
YPL037C 0.0504742537652531
YPL040C -0.251678165551206
YPL041C -0.167120288233262
YPL042C -0.2377994036351
YPL046C -0.320361799915324
YPL049C -0.0878391018970288
YPL050C -0.273812534186518
YPL053C -0.141291178707407
YPL055C -0.047463382069372
YPL056C 0.306123038901453
YPL057C -0.243367153489921
YPL058C 0.187474871759825
YPL064C -0.00165070905775573
YPL067C -0.0746598158780007
YPL068C -0.145455331253328
YPL069C 0.141704823819571
YPL071C -0.102285178111134
YPL077C -0.248994449031809
YPL078C -0.142253946492093
YPL082C -0.0696467561436727
YPL083C -0.227279243567675
YPL086C -0.156750003222343
YPL089C -0.0819407982263456
YPL090C 0.312109710361094
YPL094C -0.161065654376378
YPL095C 0.474726863335374
YPL098C -0.231874548970578
YPL099C -0.245239905189571
YPL103C -0.232527437730945
YPL105C -0.142592169122543
YPL106C 0.2859043964828
YPL109C -0.0615105549824905
YPL110C -0.159006556067228
YPL112C 0.236184606466896
YPL113C -0.0303876266774817
YPL115C 0.443295059348806
YPL117C 0.0377835200800878
YPL119C -0.0488748369241108
YPL121C -0.24259245023532
YPL122C -0.403043319886578
YPL123C -0.178274554104019
YPL127C -0.170956659128323
YPL128C -0.025441848587461
YPL133C -0.230735095343822
YPL134C -0.347961873732037
YPL137C 0.681051058018044
YPL138C -0.229685266534557
YPL139C -0.162797835876094
YPL140C -0.046662503238834
YPL141C -0.0255205696512754
YPL145C 0.583834738141961
YPL146C 0.0719335588290424
YPL148C -0.134422105472418
YPL151C -0.0190718442623334
YPL153C -0.10438074960956
YPL154C -0.110975776046473
YPL155C -0.114337038522605
YPL156C 0.426002334805036
YPL158C -0.241363084188127
YPL159C -0.0322010245035095
YPL161C 0.901904653474867
YPL162C -0.185788103065098
YPL163C 0.43217180143424
YPL164C 0.0207911914985938
YPL165C 2.04411174319085
YPL167C -0.327673276111355
YPL169C -0.243581856184051
YPL171C 0.259333357690413
YPL172C -0.564722410212905
YPL174C -0.181997967101259
YPL176C -0.00850618408896769
YPL177C 0.710614836585055
YPL183C 0.302449611501409
YPL184C -0.188706657965507
YPL186C -0.169422109705306
YPL190C -0.123536662277512
YPL191C -0.118059223993965
YPL192C 0.0546886085000162
YPL199C 0.116532706430472
YPL201C -0.305185813958478
YPL202C -0.152191393465721
YPL206C -0.0725030366283245
YPL209C -0.23677284731398
YPL210C -0.286802616821008
YPL212C 0.000443993206536071
YPL214C -0.00274874363573281
YPL217C 0.000136905263328213
YPL223C -0.278047036642155
YPL224C -0.184547959628282
YPL227C -0.0861162370909117
YPL234C -0.0685361887387003
YPL236C -0.21651084188758
YPL240C -0.188725764851282
YPL241C -0.0182798323743604
YPL242C -0.00824011176230541
YPL244C -0.180989034073563
YPL246C -0.194760795070237
YPL247C -0.238101673217128
YPL248C -0.213530115736553
YPL249C 0.245466699102804
YPL250C -0.175682932718529
YPL252C -0.1773607029011
YPL253C -0.00140751601634463
YPL256C -0.0396826590538443
YPL258C -0.0607861376061514
YPL259C -0.0806616720593023
YPL263C -0.0135754333922068
YPL264C -0.233734891717525
YPL272C -0.449839406121675
YPL277C 0.910652390573388
YPL278C 0.910652390573388
YPL279C -0.149285485195986
YPL281C -0.241995422981486
YPL282C -0.0420912390020022
YBL102W 0.279247103325955
YBL099W 0.0016675127612836
YBL098W -0.0508789491771223
YBL097W 0.0854983528351998
YBL095W 0.117209630427703
YBL092W -0.0946100026037841
YBL090W -0.122825151827731
YBL089W -0.0442187352714312
YBL085W -0.00924983897854272
YBL081W -0.538846107937987
YBL079W -0.138252573557065
YBL069W -0.0977167578121596
YBL068W 0.0236002802096414
YBL063W 0.776728950336569
YBL060W 0.734661068995502
YBL059W 0.0254988876004699
YBL058W -0.124026432221282
YBL056W -0.185513134448082
YBL054W -0.118348958128624
YBL050W -0.120502341804918
YBL049W -0.0463431312897127
YBL046W -0.0883950322773311
YBL044W 0.818045895014659
YBL043W 1.61682628503208
YBL041W 0.456938902600541
YBL038W 0.0502914683156776
YBL037W -0.0980084568811872
YBL032W 0.545148467993914
YBL031W -0.00505157222202053
YBL029W 2.64289501167884
YBL025W 0.162990994630034
YBL024W -0.24263706868151
YBL020W -0.557930361391319
YBL019W -0.117318218464107
YBL016W -0.0522032043408287
YBL013W -0.145574888724502
YBL011W -0.571282790008529
YBL009W -0.348407277621642
YBL008W 0.468288648709373
YBL004W 0.286040947203125
YBL002W 0.470681999290519
YBR003W -0.293766738469361
YBR010W 0.395396171661289
YBR016W -0.203245443406025
YBR020W -0.216457503124068
YBR021W -0.102693781285571
YBR022W -0.113063063266418
YBR024W -0.326505753435664
YBR030W -0.29454272103707
YBR031W -0.0428425748735875
YBR033W -0.0430054694073875
YBR040W -0.395367387332494
YBR041W 0.135394993138153
YBR047W 0.182819147415189
YBR054W 1.30109529046889
YBR056W 0.462731665569378
YBR071W 1.17448190715481
YBR072W 0.421705997758811
YBR073W -0.111378463693821
YBR074W -0.104139783967584
YBR076W -0.155652562249396
YBR078W 0.345355609170312
YBR083W -0.0598233696746152
YBR084W -0.0899785164464674
YBR085W 0.0253466486419158
YBR087W -0.0271426418941241
YBR094W -0.230338688262765
YBR096W 0.189242873472225
YBR097W 0.317687616784921
YBR098W -0.309614910078915
YBR103W -0.842552055467077
YBR104W -0.229788107066906
YBR106W -0.321124629321976
YBR108W 0.00163624210412344
YBR110W 0.0614704175018835
YBR114W 0.333181775768277
YBR118W -0.00942353463548611
YBR119W 0.557213714404559
YBR131W -0.466564372079581
YBR135W -0.00572629715884864
YBR136W -0.38329442299445
YBR137W -0.147130533388768
YBR139W -0.25820602108618
YBR142W -0.178308444213931
YBR145W -0.312989869598278
YBR146W -0.00224140888987209
YBR147W -0.486925538300457
YBR148W -0.173597608804173
YBR149W -0.806278031229219
YBR151W 0.00115773092778492
YBR152W -0.0880809637913615
YBR153W -0.215730452075233
YBR155W 0.0372069089676715
YBR158W 0.470856994642046
YBR159W 0.515131301274732
YBR160W 0.21500619685033
YBR161W 0.446844306049679
YBR162W-A 0.262645306605196
YBR163W 0.385170472604304
YBR165W -0.325037294769381
YBR168W -0.0668236058890257
YBR171W -0.216681197179129
YBR175W -0.110238648075258
YBR176W -0.00933224089008237
YBR180W 0.180380227126775
YBR183W 0.945475487530839
YBR184W -0.566320536334753
YBR186W -0.140386614875171
YBR187W -0.21996218651391
YBR189W 0.377942534297569
YBR191W 0.37360511774515
YBR192W 0.304172932602547
YBR194W -0.066833458232126
YBR199W -0.0587608770547752
YBR200W 0.0460984652111366
YBR201W 0.694419526334524
YBR202W 0.392032592922748
YBR203W -0.0592502140306892
YBR205W -0.449982160560645
YBR207W -0.161621601995431
YBR210W 0.070926322693646
YBR212W -0.187453818432044
YBR213W -0.22295474676515
YBR214W -0.400705270561311
YBR215W -0.296245415033783
YBR217W -0.117575466528695
YBR228W -0.0679807188377227
YBR233W -0.490196913699395
YBR235W -0.359194189347374
YBR237W -0.439352281571644
YBR242W -0.15912250575305
YBR244W -0.0101161873773746
YBR246W -0.294314407994103
YBR250W -0.116292749712887
YBR251W -0.249164671438356
YBR252W -0.163802688208383
YBR253W -0.157018867944342
YBR255W -1.0944723522192
YBR257W -0.922396987597906
YBR259W -0.398199784329999
YBR263W 0.000529371946194757
YBR265W -0.403198841318728
YBR267W -0.245020869306658
YBR268W -0.122712506972417
YBR271W -0.412475183629608
YBR274W -0.244473151588976
YBR278W -0.18343292802606
YBR279W -0.00252659562751523
YBR282W -0.0124383532621947
YBR284W -0.146163133841689
YBR285W 0.0100139689648881
YBR286W -0.0294666595147474
YBR287W -0.000104267338350679
YBR289W -0.321251683607618
YBR290W -0.00473589472660403
YBR293W 0.0205606582980315
YBR294W -0.340035868467542
YBR295W 0.562429128937645
YBR297W -0.170650287661028
YBR299W 0.351372895198513
YBR301W -0.0145248243657121
YBR298C 0.351372895198513
YBR296C -0.0208369612727835
YBR291C -0.00972340561024779
YBR288C -0.321251683607618
YBR283C -0.146163133841689
YBR281C -0.0124383532621947
YBR280C -0.434008593358927
YBR276C -0.18343292802606
YBR275C 0.260886799281811
YBR273C -0.244473151588976
YBR272C -0.323472298140436
YBR270C -0.412475183629608
YBR269C -0.449262915715547
YBR264C -0.403198841318728
YBR262C -0.403198841318728
YBR261C 0.000529371946194757
YBR260C -0.3556608629189
YBR258C -0.398199784329999
YBR256C -0.922396987597906
YBR254C -1.0944723522192
YBR249C -0.116292749712887
YBR248C 0.204875652807649
YBR247C -0.154975154954683
YBR245C -0.154224629755193
YBR243C -0.0101161873773746
YBR241C -0.15912250575305
YBR240C -0.216736421958026
YBR239C -0.178104119816358
YBR238C 0.385277178333688
YBR236C -0.439352281571644
YBR234C -0.359194189347374
YBR231C -0.490196913699395
YBR230C -0.0634618438280394
YBR229C -0.388582359035608
YBR227C -0.0679807188377227
YBR222C -0.292457027546899
YBR221C -0.169139974186131
YBR220C -0.231718924190601
YBR218C 0.252552509945735
YBR216C -0.117575466528695
YBR211C -0.187453818432044
YBR208C 0.768882663670912
YBR204C -0.449982160560645
YBR198C -0.0587608770547752
YBR197C 0.0522234756070759
YBR196C 0.820880518678421
YBR195C 0.754688204123319
YBR193C -0.066833458232126
YBR188C 0.377942534297569
YBR185C -0.140386614875171
YBR182C 0.945475487530839
YBR181C 0.261547904835268
YBR179C 0.180380227126775
YBR177C 1.2892896195422
YBR173C -0.110238648075258
YBR172C -0.273110570743255
YBR170C -0.216681197179129
YBR169C -0.0796638579092323
YBR167C -0.0668236058890257
YBR166C -0.150742712662574
YBR164C -0.325037294769381
YBR162C 0.262645306605196
YBR157C 1.38446906711711
YBR156C -0.000442542436392763
YBR154C 0.0372069089676715
YBR150C 0.00115773092778492
YBR143C 0.0514162346361456
YBR141C -0.178308444213931
YBR140C -0.193089941770649
YBR138C -0.25820602108618
YBR133C -0.00572629715884864
YBR132C -0.297285618646688
YBR130C -0.466564372079581
YBR129C -0.295108758434406
YBR128C -0.446025368644689
YBR127C -0.357886529990194
YBR126C -0.48974652172091
YBR125C -0.181861589753212
YBR123C -0.132969064784281
YBR122C -0.0109978552826594
YBR121C 0.324163462847641
YBR120C 0.00226700014592461
YBR117C -0.00942353463548611
YBR115C 0.253672745958198
YBR112C 0.333181775768277
YBR111C -0.308589277885465
YBR109C 0.0614704175018835
YBR107C 0.00163624210412344
YBR105C -0.321124629321976
YBR102C -0.842552055467077
YBR101C 0.253976079272452
YBR095C 0.189242873472225
YBR093C -0.230338688262765
YBR092C -0.00625124673274397
YBR091C -0.247939374248946
YBR090C -0.394764302964322
YBR088C -0.2826483869713
YBR086C -0.0271426418941241
YBR085C-A 0.311741181195195
YBR084C-A 0.0253466486419158
YBR082C -0.0887223172029846
YBR081C 0.18698108015066
YBR080C -0.292290506485114
YBR079C -0.169127970333428
YBR077C 0.345355609170312
YBR070C 1.17448190715481
YBR069C 0.82991132453807
YBR068C 0.762266142703279
YBR067C 0.809366943594381
YBR066C 0.203847389064587
YBR065C 0.149763765264674
YBR063C -0.182093257233537
YBR062C -0.10970717705435
YBR061C -0.0467712116154914
YBR060C -0.174408541017041
YBR059C -0.461278911256658
YBR058C-A -0.461278911256658
YBR058C -0.143288960180311
YBR057C -0.377794588713633
YBR055C 0.00776428483472436
YBR053C 0.0275783028607477
YBR052C -0.047295287497182
YBR050C -0.069478812320177
YBR049C 0.0564435524129763
YBR046C 0.182819147415189
YBR045C -0.122875814248584
YBR044C 0.0784587263365554
YBR043C -0.0494518422922041
YBR042C -0.0171674796622655
YBR036C -0.21463417526906
YBR035C -0.00188526113963703
YBR034C -0.00619967917328389
YBR029C -0.29454272103707
YBR028C -0.0681036289269313
YBR023C -0.326505753435664
YBR019C -0.216457503124068
YBR018C -0.534035896825305
YBR017C -0.321448730905806
YBR015C -0.203245443406025
YBR013C 0.0133359045603974
YBR011C 0.00364857486899951
YBR009C 0.395396171661289
YBR008C 1.63259534441315
YBR007C 1.19226727681622
YBR002C -0.293766738469361
YBR001C -0.000151361076523782
YBL001C 0.176555500156756
YBL003C 0.470681999290519
YBL007C -0.185268154945498
YBL010C -0.348407277621642
YBL014C -0.145574888724502
YBL017C -0.0522032043408287
YBL018C 0.00845232353453317
YBL021C -0.557930361391319
YBL022C -0.469423304234081
YBL023C -0.0349779329390201
YBL030C 1.17249468416333
YBL033C 0.545148467993914
YBL034C -0.0359878880886603
YBL035C -0.179701647636853
YBL036C -0.0458238688694023
YBL039C 0.0502914683156776
YBL040C -0.0137948323099922
YBL042C 0.456938902600541
YBL045C 0.818045895014659
YBL047C -0.0883950322773311
YBL051C -0.120502341804918
YBL052C -0.0627690842325756
YBL055C -0.118348958128624
YBL057C -0.185513134448082
YBL059C-A -0.124026432221282
YBL061C 0.734661068995502
YBL064C 0.776728950336569
YBL066C -0.00849045288109308
YBL067C -0.105805219727657
YBL072C 0.00752118355099831
YBL074C 0.44117057842955
YBL075C -0.381037358973311
YBL076C -0.218131221414895
YBL078C -0.334758346897748
YBL080C -0.138252573557065
YBL082C -0.538846107937987
YBL084C -0.199738817865479
YBL086C -0.00924983897854272
YBL087C 0.18325070943318
YBL088C 0.0383294154630477
YBL091C -0.122825151827731
YBL093C -0.0946100026037841
YBL101C -0.205657485769723
YBL103C 0.279247103325955
YBL104C -0.0869494855452329
YBL105C 0.573258757158713
YBL106C -0.144366269831635
YBL107C -0.846814332379064
YCL069W -1.63266217263871
YCL066W -0.213769920056574
YCL063W -0.239534478364292
YCL057W -0.611311671472228
YCL055W -0.104738984730066
YCL054W -0.228445007617764
YCL051W -0.270336647103648
YCL048W -0.00116625542040383
YCL039W -0.44820047666594
YCL036W -0.308189793085266
YCL034W -0.00461823723112067
YCL032W -0.669212737279569
YCL028W -0.142583187044773
YCL027W 0.00365030172925665
YCL024W 1.16831155123366
YCL018W 0.610035154365747
YCL014W 0.610035154365747
YCL005W -0.231257298836399
YCL001W -0.231257298836399
YCR003W -0.231257298836399
YCR008W 0.506154553081382
YCR012W 0.506154553081382
YCR016W -0.14091519443001
YCR019W -0.00306430464027513
YCR032W 0.284775642435777
YCR033W -0.137298516924089
YCR034W -0.229466600399107
YCR036W -0.211469131652582
YCR040W -0.368242793804834
YCR048W 0.0197137263486592
YCR051W -0.0813412211691767
YCR052W -0.179469350892083
YCR053W -0.123321688854239
YCR060W -0.0152755110761625
YCR061W -0.141216540427781
YCR063W 0.322987913247031
YCR065W 0.17720739688616
YCR066W -0.0087336236972752
YCR069W 0.765218337132342
YCR079W -0.385447054263113
YCR081W 0.0158131065858438
YCR082W -0.101555571844379
YCR083W -0.246081852826232
YCR086W 0.0209463291335802
YCR088W -0.25597360244911
YCR089W -0.162384059001097
YCR091W -0.14177911955623
YCR093W -0.15951209600441
YCR094W -0.415121620470132
YCR104W -0.0996584005939894
YCR105W -0.8632945072836
YCR106W -0.200077532363755
YCR107W -0.863031211889173
YCR102C 0.844282800567111
YCR101C -0.106294721032973
YCR100C -0.26220701515617
YCR098C -0.0704866019984327
YCR096C -0.549599573496304
YCR095C -0.391709369315324
YCR092C -0.15951209600441
YCR087C-A -0.25597360244911
YCR084C 0.315076941003452
YCR077C -0.385447054263113
YCR076C -0.258742545886712
YCR075C -0.109043918697952
YCR073C 0.696088030487234
YCR072C -0.272305220189831
YCR071C -1.37559540615603
YCR059C -0.0152755110761625
YCR057C 0.415393404309278
YCR054C -0.125654712601884
YCR047C 0.0197137263486592
YCR046C -0.291602276110029
YCR045C -0.247314357704696
YCR044C -0.25336907592482
YCR043C -0.150424895191969
YCR042C -0.294371978257662
YCR039C -0.368242793804834
YCR035C -0.211469131652582
YCR031C -0.142033348317322
YCR030C -0.0330298117322351
YCR028C 0.0860474234191946
YCR027C 0.283017004779626
YCR026C 0.104270764052632
YCR024C-A 0.186269682610507
YCR024C 0.319343819222954
YCR023C -0.0590606305507055
YCR021C 0.361789915479735
YCR020C-A -0.440245818810386
YCR020C -0.139312319437072
YCR018C -0.0526839023739651
YCR017C 0.403333173937728
YCR015C -0.14091519443001
YCR014C -0.14091519443001
YCR011C -0.14091519443001
YCR010C -0.14091519443001
YCR009C -0.14091519443001
YCR007C -0.14091519443001
YCR005C 0.506154553081382
YCR004C 0.506154553081382
YCR002C 0.506154553081382
YCL002C 0.506154553081382
YCL008C 0.506154553081382
YCL009C 0.506154553081382
YCL010C 0.506154553081382
YCL011C -0.231257298836399
YCL016C -0.231257298836399
YCL017C -0.231257298836399
YCL025C 1.16831155123366
YCL029C -0.142583187044773
YCL030C -0.0553308332087779
YCL031C -0.0718032846225865
YCL033C -0.669212737279569
YCL035C -0.00461823723112067
YCL037C -0.308189793085266
YCL038C 0.186338023441613
YCL044C -0.000227357798534722
YCL045C -0.182474333365297
YCL047C 1.17322710714934
YCL049C -0.00116625542040383
YCL050C -0.101065184315082
YCL052C -0.270336647103648
YCL056C -0.104738984730066
YCL058C -0.611311671472228
YCL059C -0.249594002978002
YCL061C -0.284597870588997
YCL064C -0.239534478364292
YCL067C -0.213769920056574
YCL068C -0.543333575586354
YCL073C -1.63266217263871
YDL247W -0.175664242216096
YDL244W -0.187765110566528
YDL241W -0.0106718339170739
YDL240W 0.00708998701295377
YDL237W -0.124556851457124
YDL236W -0.133313282386456
YDL233W -0.208403793280263
YDL232W -0.130150492954531
YDL230W -0.1936002603389
YDL229W 0.249535146436217
YDL225W -0.356361860627077
YDL219W -0.128079173312177
YDL218W -0.0290806014835269
YDL212W -0.191090673882594
YDL210W -0.129597053696905
YDL208W -0.101579936159478
YDL207W 0.323099203223672
YDL206W -0.0814079252130301
YDL204W 0.34085448130916
YDL202W 0.242924755662179
YDL201W 0.629963275473506
YDL195W -0.26019562803708
YDL194W -0.211493737568813
YDL193W -0.215754360086269
YDL192W 0.195051468950166
YDL191W 0.204059187178684
YDL189W -0.117804456987412
YDL186W -0.00892638981931365
YDL185W -0.04323642176623
YDL182W -0.0325315054184812
YDL181W -0.251633472728846
YDL180W -0.337698597361322
YDL179W -0.118429830379604
YDL178W -0.00325481089824912
YDL176W -0.367772869317165
YDL173W -0.0945239233628192
YDL170W 0.9866313367319
YDL168W 1.19529222044974
YDL165W -0.0345690891699659
YDL161W -0.4828350697015
YDL159W -0.2688237981015
YDL156W -0.302415575507419
YDL155W -0.726980876777676
YDL154W -0.362588494473937
YDL150W -0.38067633830788
YDL149W -0.249578532133197
YDL147W 0.843385825502765
YDL146W -0.0504542351385544
YDL143W 0.297959084156254
YDL141W -0.213316811389184
YDL138W -0.176222242516277
YDL137W 0.521589008037731
YDL136W 0.19182211034672
YDL133W 0.307797341650154
YDL132W -0.0483731917775713
YDL131W -0.261739423974182
YDL130W 0.427498583407717
YDL129W 2.15075335513152
YDL128W 0.288687406022575
YDL127W 1.23946403373126
YDL124W -0.260150998856136
YDL123W -0.969249219657269
YDL122W -0.0477765001760773
YDL120W -0.191324651879404
YDL117W -0.0265289932150806
YDL116W -0.0182092049559097
YDL114W -0.38019677028075
YDL112W -0.46372388733217
YDL108W 0.000236149849855769
YDL107W -0.123893020753534
YDL105W -0.266036653894815
YDL102W -0.0162332002042328
YDL099W -0.123618596028378
YDL095W -0.221139523223714
YDL092W -0.0736023007310262
YDL089W -0.0251344502723891
YDL086W -0.452542017159583
YDL085W -0.408633644516644
YDL084W -0.246974249405794
YDL082W -0.054926972074514
YDL075W 0.202514639842047
YDL073W -0.0142078541926421
YDL070W -0.125576456228486
YDL066W -0.313352806089643
YDL064W -0.137599997107455
YDL060W 0.54313949620995
YDL058W -0.196262877099154
YDL057W -0.045218450177314
YDL056W -0.220508945791554
YDL051W -0.25674799392461
YDL047W -0.0159195596082932
YDL046W -0.266734610243598
YDL045W-A -0.0189713864383956
YDL031W -0.398970405184556
YDL030W -0.129984449934819
YDL029W -0.349518144916605
YDL022W -0.132721885067015
YDL021W -0.138874644491309
YDL017W -0.0733297020243446
YDL014W -0.00768152825374766
YDL013W 0.0840815498047571
YDL010W -0.0731353757721045
YDL008W -0.074220799072317
YDL007W 0.317026154910472
YDL006W 0.0316527973905637
YDL004W 0.0544071635701545
YDL003W 0.985710261596199
YDL001W -0.156589666863485
YDR002W 0.0934479471595657
YDR003W 0.0334689555984317
YDR004W -0.177524196630594
YDR007W -0.321716322799051
YDR009W -0.275911637534721
YDR011W 0.194116309271518
YDR012W 0.00395103169830906
YDR013W -0.00732825478771799
YDR014W -0.0803615613165114
YDR021W -0.289498291265629
YDR023W 0.243766922591429
YDR025W -0.0264385942867493
YDR031W -0.259730173659592
YDR033W 0.838708817218569
YDR035W -0.00250351558724383
YDR037W -0.0189795871132096
YDR041W 0.413734987408499
YDR044W -0.179320110532951
YDR047W -0.00971560596792075
YDR049W -0.242663048381851
YDR055W 0.0845370102090498
YDR057W -0.142518259752114
YDR060W -0.365520237321833
YDR061W 0.162292031664774
YDR062W -0.442095079105622
YDR063W -0.00752502439659574
YDR064W 0.375384691266724
YDR065W 0.199716437633848
YDR068W -0.474416336028338
YDR073W 0.484730043327715
YDR074W -0.279533571947938
YDR075W -0.176844206642179
YDR076W -0.466034886017958
YDR077W 1.59206909300485
YDR079W -0.252438636638675
YDR080W -0.149982395812622
YDR082W -0.203013875223905
YDR083W -0.254786336439419
YDR089W 0.788293561622018
YDR092W -0.165537335811736
YDR093W 0.261906619190877
YDR096W -0.191196992865374
YDR099W -0.0555859277280486
YDR100W -0.154983941443447
YDR103W -0.0492661543813
YDR106W -0.197822271170653
YDR108W -0.0867621258499014
YDR110W -0.322129653463769
YDR115W -0.601355603778792
YDR118W 0.00058417320446941
YDR119W 0.223473336849297
YDR121W -0.00415279609652142
YDR122W -0.193657661026242
YDR124W -0.206827198057081
YDR126W -0.203318344503675
YDR127W -0.0799574798966546
YDR128W 0.425819235371712
YDR137W 0.380519344895209
YDR138W -0.0739723960138833
YDR140W -0.0464100393342396
YDR145W -0.192846211895004
YDR147W -0.0712179995606879
YDR150W -0.216763783651662
YDR152W 0.225722848609345
YDR156W -0.153132219635732
YDR158W -0.153132219635732
YDR159W -0.14330307725332
YDR160W -0.309871213021165
YDR161W -0.439773394856559
YDR163W -0.492580907634354
YDR165W -0.0921812998736599
YDR167W -0.263549753515433
YDR168W -0.570075729666255
YDR171W -0.0331332904636776
YDR172W 0.367273540641007
YDR174W -0.100434066946441
YDR176W -0.113266650817056
YDR177W -0.132597251430882
YDR178W -0.0370583953492763
YDR179W-A -0.330538604154479
YDR180W -0.147703942378163
YDR182W -0.0313618762333554
YDR183W -0.0527819018411766
YDR188W -0.088585073997107
YDR189W -0.0999677790474034
YDR191W -0.401058041599674
YDR195W -0.440393069462986
YDR197W -0.174186210751729
YDR201W -0.407555669268385
YDR204W -0.459194480703426
YDR205W -0.172322846015745
YDR206W -0.093879601293524
YDR208W -0.584270685157947
YDR210W 0.773247279161669
YDR211W 0.290390194010655
YDR212W -0.325006806623904
YDR213W -0.400124510117209
YDR214W -0.105811212300067
YDR216W -0.281476130348709
YDR221W -0.0137210013737365
YDR222W -0.00102005738566096
YDR223W 0.347923901108129
YDR225W -0.0921743947863078
YDR226W 0.387266578570734
YDR227W -0.0421001663215458
YDR232W 0.00104716074347207
YDR234W 0.0160167205903561
YDR235W 0.054798893267067
YDR237W -0.0247988050722724
YDR242W 0.170753703898702
YDR244W -0.497286964193499
YDR245W 0.54552234929604
YDR246W -0.327736737796205
YDR247W -0.344059452106936
YDR251W -0.332864531176965
YDR252W -0.407082961971908
YDR254W -0.175736593893639
YDR262W -0.174354636171178
YDR265W -0.163714933448427
YDR268W -0.188656935207933
YDR270W -0.151362695031213
YDR272W -0.145252367951871
YDR273W -0.15632231305128
YDR275W -0.00658950259190032
YDR279W 0.579543093811949
YDR280W 0.000491154047190838
YDR285W -0.0276351341385784
YDR287W -0.521715987457885
YDR288W -0.00989030191633226
YDR291W -0.0689245078639743
YDR296W -0.02402506070365
YDR297W 0.569865813463985
YDR299W -0.0349981239323048
YDR301W 1.45727225625923
YDR302W 0.000603208943898978
YDR307W 0.00619474227103862
YDR311W -0.1729399106417
YDR312W 0.00786027990376927
YDR316W -0.161453365626109
YDR317W -0.117812675585723
YDR318W -0.0875925282312587
YDR321W -0.0664262287328444
YDR322W -0.0880362930343701
YDR325W -0.0305600400932544
YDR330W -0.364219684549341
YDR331W -0.128315293207547
YDR332W 0.123671890420257
YDR334W -2.00794500243209
YDR335W -0.116077805314424
YDR337W -0.0703102292547585
YDR347W 0.256748615484661
YDR351W -0.047430671045319
YDR352W -0.0485943214949491
YDR353W 0.241555520596327
YDR354W 0.244111934989466
YDR356W -0.063011707423437
YDR358W -0.0706339063502899
YDR363W 0.299437746762113
YDR367W -0.0903664763964391
YDR368W -0.0849451047686625
YDR371W -0.136659710290548
YDR373W 0.286161394562335
YDR376W -0.172320179818156
YDR377W -0.316128376100593
YDR379W -0.319547647348292
YDR380W -0.103084091432054
YDR381W 0.296101072758505
YDR382W 0.129066678908973
YDR385W -0.000551214794349532
YDR386W 0.174515719153102
YDR388W -0.319810601097877
YDR389W -0.178495539785073
YDR392W -0.302876019851616
YDR393W -0.0961379779334436
YDR394W -0.0463456639358499
YDR395W -0.00962711130363364
YDR398W -0.158016836569929
YDR399W 0.200539255924107
YDR400W -0.0765456281339822
YDR403W -0.184485329551151
YDR405W 0.14219487671133
YDR406W -0.0319494411688008
YDR409W -0.0885097998174164
YDR412W -0.0928155246445314
YDR416W -0.141408466141817
YDR418W 0.458446682483845
YDR419W 0.254141451944691
YDR420W 0.0103824164021462
YDR421W -0.182320541914297
YDR425W -0.284626374350453
YDR427W -0.00651279320265861
YDR432W -0.0251905602235249
YDR434W -0.037760922362373
YDR436W -0.15721313281438
YDR437W -0.111064447434798
YDR438W 0.00160756473055236
YDR439W -0.151982559231769
YDR440W 0.218013220325552
YDR444W -0.100912264427748
YDR446W -0.103119886509808
YDR448W -0.123729299641422
YDR450W -0.0504332290623772
YDR452W -0.111430829760772
YDR456W -0.0072360350678632
YDR457W -0.0254303073040072
YDR460W -0.27388007182001
YDR461W 0.0070153327142016
YDR462W -0.02970627886639
YDR463W -0.0716724325572633
YDR464W -0.0695666499666621
YDR466W -0.310295885952034
YDR469W -0.208448783694125
YDR471W 0.0847331935357585
YDR472W 0.395639433148712
YDR477W -0.268217503948714
YDR478W -0.167820456716328
YDR480W 0.770551937419685
YDR483W -0.306896411511266
YDR484W -0.140538242607684
YDR489W -0.455196929410876
YDR492W -0.082291090464985
YDR493W -0.0736254383938932
YDR494W -0.1185555014475
YDR499W 0.143216026179153
YDR501W 0.29322720823171
YDR510W 1.39027867769338
YDR511W -0.00535547362300596
YDR515W -0.277844564367742
YDR517W -0.1406270480418
YDR518W -0.287391788879459
YDR519W -0.0954988384168081
YDR527W -0.0774160178011561
YDR528W -0.430383154067672
YDR531W -0.335155684661171
YDR536W 0.135935642971311
YDR538W -0.230566000920347
YDR539W -0.0221003948398041
YDR542W -0.411163529057256
YDR541C -0.327825099941125
YDR540C -0.138457968647438
YDR534C 0.0795610713102222
YDR533C 0.948791674273375
YDR532C -0.17928273342754
YDR530C -0.335155684661171
YDR529C -0.0604961655615375
YDR524C 0.371503328238358
YDR523C -0.13253720020915
YDR522C -0.0344163640817177
YDR520C -0.145278757948573
YDR516C -0.1406270480418
YDR514C -0.277844564367742
YDR508C 1.39027867769338
YDR507C 0.0696451175324271
YDR506C 0.284077468323493
YDR505C 1.22809339044439
YDR503C -0.377659738332369
YDR502C -0.459897462523164
YDR500C 0.29322720823171
YDR498C 0.143216026179153
YDR497C -0.513595892529338
YDR496C -0.00693357836149095
YDR495C -0.243716951998349
YDR490C -0.082291090464985
YDR488C -0.455196929410876
YDR487C -0.000418615412551028
YDR486C -0.261587981075058
YDR485C -0.209487854116975
YDR482C -0.306896411511266
YDR481C 0.315644246189613
YDR479C 0.770551937419685
YDR476C -0.268217503948714
YDR475C -0.10489594129636
YDR473C -0.101817053081168
YDR470C 0.0847331935357585
YDR468C -0.208448783694125
YDR465C -0.310295885952034
YDR459C -0.27388007182001
YDR458C -0.0920705456436768
YDR454C -0.0072360350678632
YDR453C -0.300737237445355
YDR451C -0.111430829760772
YDR449C -0.0504332290623772
YDR447C -0.123729299641422
YDR443C -0.100912264427748
YDR441C 2.97493823837794
YDR435C -0.15721313281438
YDR430C -0.0251905602235249
YDR429C -0.164880697140337
YDR428C 0.0754426781242501
YDR424C -0.284626374350453
YDR423C -0.218169601905425
YDR422C -0.0750069159993408
YDR415C -0.141408466141817
YDR414C 0.0446873151448221
YDR411C -0.0928155246445314
YDR410C 0.431046087274945
YDR408C -0.0885097998174164
YDR407C -0.0150551871264956
YDR404C 0.14219487671133
YDR402C -0.184485329551151
YDR397C -0.158016836569929
YDR391C -0.302876019851616
YDR390C 0.158766539892987
YDR387C -0.319810601097877
YDR384C -0.000551214794349532
YDR383C -0.091936489345712
YDR378C -0.319547647348292
YDR375C -0.172320179818156
YDR374C -1.51535054143584
YDR372C 0.286161394562335
YDR370C -0.136659710290548
YDR369C 0.00650485222107066
YDR366C -0.0849451047686625
YDR365C -0.0903664763964391
YDR364C 0.202438158957128
YDR362C 0.299437746762113
YDR361C 0.511710509065224
YDR359C 0.321108180329541
YDR357C -0.0706339063502899
YDR350C -0.047430671045319
YDR349C 0.0165777589093179
YDR348C 0.101935225562345
YDR346C 0.256748615484661
YDR345C 1.38593275931387
YDR343C 1.11759032713271
YDR342C -0.0741222285435768
YDR341C 0.00848574157858223
YDR339C 0.534066484460993
YDR338C 1.45428556543208
YDR333C -2.00794500243209
YDR329C -0.364219684549341
YDR328C -0.339836613158833
YDR326C 0.0247322848756089
YDR324C -0.0305600400932544
YDR323C -0.0785080038718486
YDR322C-A -0.0785080038718486
YDR320C -0.0664262287328444
YDR319C -0.215135208356794
YDR315C -0.161453365626109
YDR314C -0.00436062267908461
YDR313C 0.0501341595521292
YDR310C -0.1729399106417
YDR309C 0.370726626657969
YDR308C 0.0172799974635455
YDR306C 0.493804095586865
YDR305C -0.378887859368207
YDR304C -0.32882590731835
YDR303C -0.00446943139353623
YDR300C 1.45727225625923
YDR298C -0.0349981239323048
YDR295C -0.02402506070365
YDR294C -0.00038419756095006
YDR293C -0.0208297599693918
YDR292C -0.0760275789605205
YDR289C -0.230240750059042
YDR286C -0.521715987457885
YDR284C -0.0276351341385784
YDR283C 0.634956475212713
YDR282C 0.0845761945866654
YDR281C -0.279194834878188
YDR277C -0.196780817800142
YDR276C -0.00587265422410678
YDR267C -0.188656935207933
YDR266C 0.000668390027936361
YDR264C -0.163714933448427
YDR263C -0.104383804973591
YDR261C -0.309302983972185
YDR260C -0.0854887615371534
YDR259C 1.12199623276067
YDR258C 0.288396836665948
YDR257C -0.26062255181391
YDR256C -0.0322012310396609
YDR255C -0.0974412009136186
YDR253C -0.175736593893639
YDR249C -0.362900413985901
YDR248C -0.128071668565536
YDR243C -0.497286964193499
YDR239C -0.222755398572508
YDR238C -0.08776175083669
YDR236C -0.0247988050722724
YDR233C 0.0160167205903561
YDR231C 0.00104716074347207
YDR224C -0.0921743947863078
YDR219C -0.0137210013737365
YDR218C -0.0681720983351385
YDR217C -0.348005557744005
YDR207C -0.584270685157947
YDR202C -0.459194480703426
YDR200C -0.407555669268385
YDR198C -0.0489250423753353
YDR196C -0.174186210751729
YDR194C -0.440393069462986
YDR192C -0.187558768920717
YDR190C -0.401058041599674
YDR186C -0.088585073997107
YDR185C -0.00117896145991264
YDR184C -0.236461745894352
YDR181C -0.0313618762333554
YDR179C -0.330538604154479
YDR175C -0.113266650817056
YDR173C -0.100434066946441
YDR170C 0.29412677376711
YDR169C -0.222970136782788
YDR166C -0.263549753515433
YDR164C -0.0921812998736599
YDR162C -0.492580907634354
YDR155C -0.153132219635732
YDR153C 0.2306237073283
YDR151C 0.225722848609345
YDR148C -0.216763783651662
YDR146C -0.0712179995606879
YDR144C -0.192846211895004
YDR143C -0.0848140039847594
YDR142C -0.0945507571063588
YDR141C -0.0786310066899824
YDR139C -0.0464100393342396
YDR135C 0.380519344895209
YDR132C 0.814924019770685
YDR131C -0.437217966476048
YDR130C -0.213914618266039
YDR129C 0.00644797738868987
YDR125C -0.203318344503675
YDR123C -0.206827198057081
YDR120C -0.00415279609652142
YDR117C 0.00058417320446941
YDR116C -0.244474450508003
YDR113C -0.601355603778792
YDR111C -0.234817585812562
YDR109C -0.322129653463769
YDR107C -0.0867621258499014
YDR105C -0.197822271170653
YDR104C -0.393605853028458
YDR101C -0.123653631081969
YDR098C 0.528884627209292
YDR097C -0.17036848011456
YDR091C -0.165537335811736
YDR090C -0.0642039567471293
YDR088C 0.333524146385542
YDR087C -0.14701726872768
YDR086C -0.053396955952184
YDR085C 0.0402435452769353
YDR084C -0.0855036253657166
YDR081C -0.203013875223905
YDR078C -0.252438636638675
YDR072C 0.484730043327715
YDR071C -0.0583924546367596
YDR070C -0.015941119396143
YDR069C -0.310241236489244
YDR067C -0.474416336028338
YDR066C -0.0788042856969945
YDR059C -0.365520237321833
YDR058C 0.426078037751028
YDR056C -0.142518259752114
YDR054C 0.0845370102090498
YDR052C -0.290262983198216
YDR051C -0.0689229794393464
YDR050C 0.643725441054764
YDR046C -0.00971560596792075
YDR045C -0.0435779606951626
YDR043C -0.00898486343015352
YDR042C 1.17904287869336
YDR040C 0.413734987408499
YDR039C -0.199632563407223
YDR038C -0.137662544918385
YDR036C -0.0189795871132096
YDR034C 0.118143604548398
YDR032C 0.0321493789856992
YDR030C -0.259730173659592
YDR028C -0.154575305875866
YDR027C 0.338892619212172
YDR026C -0.0597692347520009
YDR022C 0.483934205576571
YDR020C -0.289498291265629
YDR019C -0.096015724745052
YDR018C -0.392733704858707
YDR017C -0.128232004302692
YDR016C -0.200668932223971
YDR006C -0.321716322799051
YDR005C -0.0461417852514582
YDR001C 0.0934479471595657
YDL002C -0.156589666863485
YDL005C 0.0544071635701545
YDL012C -0.0731353757721045
YDL015C -0.00768152825374766
YDL018C -0.0733297020243446
YDL019C -0.192737347423785
YDL020C -0.0196519378813485
YDL024C 0.20726042540023
YDL025C 0.219373248567923
YDL027C 0.370055223183913
YDL028C 0.00324457667146438
YDL033C -0.398970405184556
YDL035C -0.0847198782763974
YDL036C 0.039230358396859
YDL037C 1.86686700067123
YDL038C -0.429157918309611
YDL040C -0.184025311353906
YDL042C -0.00478597697550018
YDL043C -0.035627645233692
YDL044C 0.437779565439661
YDL045C -0.20087773801447
YDL048C 0.359038917088227
YDL049C -0.228013136441854
YDL052C -0.25674799392461
YDL053C -0.423037956747925
YDL054C -0.214376735752232
YDL055C -0.220515955362827
YDL059C -0.196262877099154
YDL061C 0.54313949620995
YDL063C 0.432087435413586
YDL065C -0.137599997107455
YDL067C -0.313352806089643
YDL069C -0.190202150309682
YDL072C -0.125576456228486
YDL074C -0.0142078541926421
YDL076C 0.202514639842047
YDL077C -0.329528522843314
YDL078C -0.180150546925297
YDL079C -0.137168457786474
YDL080C -0.0158613293693807
YDL081C -0.0755319870763004
YDL083C -0.054926972074514
YDL087C -0.452542017159583
YDL088C -0.460275133057081
YDL090C -0.0251344502723891
YDL091C -0.281620977229068
YDL097C -0.221139523223714
YDL098C 0.00311530790117435
YDL100C -0.123618596028378
YDL101C 0.327110745722091
YDL103C -0.0162332002042328
YDL104C -0.00977512832773066
YDL106C -0.266036653894815
YDL109C 0.000236149849855769
YDL110C -0.320261770975074
YDL111C -0.333753653477252
YDL113C -0.46372388733217
YDL115C -0.38019677028075
YDL119C -0.0265289932150806
YDL121C -0.191324651879404
YDL125C -0.260150998856136
YDL126C -0.627878531915749
YDL134C 0.370094404411235
YDL135C -0.18336099207958
YDL139C -0.176222242516277
YDL140C -0.0467074459692666
YDL142C -0.213316811389184
YDL144C 0.297959084156254
YDL145C -0.0852579402707396
YDL148C 0.843385825502765
YDL153C -0.38067633830788
YDL157C -0.302415575507419
YDL160C -0.2688237981015
YDL164C -0.4828350697015
YDL166C -0.0345690891699659
YDL167C -0.0198617753523118
YDL169C 1.19529222044974
YDL171C 0.9866313367319
YDL174C -0.0945239233628192
YDL175C -0.305722072583944
YDL177C -0.367772869317165
YDL183C -0.0752811846086822
YDL184C 0.0796458532032135
YDL188C -0.00892638981931365
YDL190C -0.117804456987412
YDL197C -0.142400738750805
YDL198C -0.0270547476142507
YDL199C -0.182763362889569
YDL200C -0.135272230860723
YDL203C 0.242924755662179
YDL205C 0.34085448130916
YDL209C -0.101579936159478
YDL211C -0.15752393700606
YDL213C -0.191090673882594
YDL214C 0.591662376376089
YDL215C -0.05988556719332
YDL216C -0.296673786150161
YDL217C -0.390524490150678
YDL220C -0.128079173312177
YDL222C -0.314497977233467
YDL223C -0.213682318434163
YDL224C -0.387018278991339
YDL226C -0.356361860627077
YDL227C -0.273418342848438
YDL231C -0.1936002603389
YDL234C -0.208403793280263
YDL235C 0.0122770301296916
YDL238C -0.124556851457124
YDL239C -0.13278161180317
YDL243C -0.259817351787438
YDL245C 0.631472000472526
YDL246C 0.459618055251283
YEL072W -0.37600226234027
YEL071W 0.257472930902683
YEL070W 0.566407197141146
YEL066W -0.251437747530063
YEL065W -0.142866276791273
YEL062W 0.265115914709057
YEL058W 0.78771169845003
YEL056W 0.0318445921277004
YEL052W 1.05354296795719
YEL051W -0.231870770813344
YEL049W 0.106280907284072
YEL044W 2.25998520571923
YEL043W 0.364015864869151
YEL042W 0.222074251388204
YEL041W 0.242092099434765
YEL040W 0.867109209683863
YEL038W -0.302868740854986
YEL034W 0.668727307160052
YEL032W 0.00302086815922472
YEL031W -0.0707768163984215
YEL030W 0.149488565386214
YEL027W 0.169882425280423
YEL026W 0.314798250194592
YEL024W -0.0250166147343222
YEL022W -0.143725936469795
YEL021W 0.23672624717809
YEL020W-A 0.23672624717809
YEL018W -0.0454384715217206
YEL017W 0.732127115810659
YEL015W 0.153986617962521
YEL013W -0.209085167413769
YEL012W 0.220026771311334
YEL011W 1.04912231979964
YEL007W 0.316451746593645
YEL006W 0.931490558824497
YEL004W -0.0537038626075926
YEL003W -0.0233193801482903
YER001W 0.404100808596438
YER002W -0.059665391611143
YER004W -0.141588672335275
YER005W -0.241648003200981
YER006W -0.16586654412331
YER007W -0.0681689674563116
YER009W -0.0781131068300379
YER011W 0.145343819882586
YER012W 0.00533904471720012
YER013W -0.103172418556667
YER014W -0.0657903146173725
YER016W -0.299166502053523
YER019W 0.190336976388775
YER020W 0.110665783342751
YER021W -0.0271633703771821
YER022W -0.176381303244211
YER023W 0.0088128533141747
YER024W -0.177608308246545
YER025W -0.644610533243052
YER030W -0.0327413652022152
YER032W -0.286063380745664
YER034W 0.532074137189127
YER035W -0.046024857753229
YER037W -0.0996729628211505
YER040W -0.198749991291701
YER041W -0.0394940132251727
YER042W -0.245033675407442
YER046W 0.958675145891841
YER049W 0.395587888828278
YER051W -0.0675799991125516
YER058W -0.461427808040283
YER059W -0.252525100270154
YER060W -0.21806647867747
YER063W -0.0450608426850408
YER066W -0.140030229214467
YER067W -0.0889548289485832
YER068W -0.18004065853071
YER069W -0.244079701320677
YER070W 0.163354069089964
YER072W 0.217600122956004
YER073W 2.21948672259259
YER074W 0.631897348671043
YER079W -0.469323373173682
YER080W -0.234601891814158
YER086W -0.158467088929007
YER087W -0.174422265828328
YER090W 0.123392859633544
YER092W -0.0950843007475863
YER095W -0.28727055141135
YER096W -0.250914335421514
YER098W 0.0831524928942664
YER100W -0.387298276839643
YER102W 0.0237527035538276
YER103W 0.364297313535126
YER104W -0.377174276368541
YER106W -0.338311428757036
YER112W -0.0949208887863763
YER117W -0.00214909474232482
YER120W -0.0151041710143399
YER123W -0.145805845258055
YER125W -0.00130481504921861
YER127W -0.04654036324235
YER128W -0.104807198310844
YER129W -0.174928270111808
YER131W -0.0191992539070034
YER133W 0.0062725992061731
YER136W -0.01045870760535
YER140W -0.234736641611814
YER141W 0.466568758551496
YER143W -0.189439083269699
YER146W 0.294849268389298
YER148W -0.112695626678776
YER150W 0.739948137605783
YER154W -0.123269203681197
YER157W -0.25704860522723
YER164W 0.0848918077055746
YER165W -0.171506699460155
YER166W -0.0685032082173142
YER167W -0.00642439333506908
YER169W 0.400336594000418
YER170W -0.141981833567345
YER171W -0.178832225991645
YER173W -0.251740002638403
YER176W 0.0760254250149281
YER177W -0.124481988742337
YER178W -0.165074066322128
YER179W -0.223659673609733
YER182W -0.292988539396135
YER185W 0.228470247186411
YER186C -0.265007462642963
YER184C 0.228470247186411
YER183C -0.0133777932059805
YER180C 0.0939053270406754
YER175C 0.0760254250149281
YER174C 0.242924755662179
YER172C -0.251740002638403
YER168C 0.400336594000418
YER163C -0.0711829418422194
YER162C -0.567490762430183
YER161C -0.0509886333653833
YER159C 0.338976683692018
YER158C 0.908811294071755
YER156C -0.25704860522723
YER155C -0.0663284461025189
YER153C -0.123269203681197
YER151C -0.248701716208373
YER149C 0.739948137605783
YER147C -0.112695626678776
YER145C 0.294849268389298
YER144C -0.041796891208891
YER142C -0.189439083269699
YER139C -0.234736641611814
YER134C -0.268435381130331
YER132C 0.510505145408097
YER130C -0.0191992539070034
YER126C -0.04654036324235
YER124C -0.00130481504921861
YER122C -0.145805845258055
YER119C -0.303656438079133
YER118C -0.0151041710143399
YER116C -0.00214909474232482
YER115C -0.0254406151634489
YER114C -0.0663770873364634
YER113C -0.110119896711545
YER111C -0.0949208887863763
YER110C -0.0932068953983111
YER109C -0.221076999599622
YER107C -0.034562602162234
YER105C -0.338311428757036
YER101C 0.0237527035538276
YER099C -0.387298276839643
YER094C -0.28727055141135
YER093C-A -0.010973069315157
YER093C -0.167197914956089
YER091C -0.121250430077324
YER089C 0.123392859633544
YER088C -0.0418911240893832
YER085C -0.158467088929007
YER083C -0.272553863935891
YER082C -0.217929501482232
YER078C -0.469323373173682
YER077C -0.163846648400544
YER076C -0.186391468545889
YER075C 0.261674265253329
YER071C 0.217600122956004
YER065C -0.00419063182003524
YER064C -0.224341045621252
YER062C -0.0450608426850408
YER061C -0.239227310629941
YER057C -0.461427808040283
YER056C-A 0.127844287330851
YER056C 0.0423948556572581
YER055C 0.396543681539028
YER054C -0.0108739151671364
YER053C-A -0.0108739151671364
YER053C 0.304083777270981
YER052C -0.142549218096732
YER050C -0.0675799991125516
YER048C -0.0290950720112013
YER047C -0.145329975704269
YER045C 2.54848912797558
YER044C-A -0.297943469804765
YER044C 0.961216501305404
YER043C -0.071135123457057
YER039C -0.198749991291701
YER038C 1.40309709787995
YER036C -0.0996729628211505
YER033C 0.532074137189127
YER031C -0.286063380745664
YER029C -0.0327413652022152
YER028C 2.09871976233633
YER027C -1.10949375627701
YER026C -0.156305913576187
YER019C-A 0.110665783342751
YER018C 0.190336976388775
YER017C -0.191590136438296
YER010C -0.0892966066859242
YER008C -0.0781131068300379
YER007C-A 0.427807170713196
YER003C -0.141588672335275
YEL001C 0.280354174704622
YEL002C -0.067356424079871
YEL005C -0.0537038626075926
YEL009C 0.292769972077401
YEL016C 0.153986617962521
YEL017C-A 0.732127115810659
YEL019C -0.0454384715217206
YEL020C -0.00232528999036631
YEL023C -0.143725936469795
YEL025C -0.0250166147343222
YEL029C -0.0918674978015847
YEL035C 0.668727307160052
YEL036C -0.00547201823664485
YEL037C -0.198941065109174
YEL039C -0.302868740854986
YEL046C 2.25998520571923
YEL047C 0.628712667165762
YEL048C 0.0019944450797642
YEL050C 0.472719831740865
YEL053C 1.05354296795719
YEL054C 0.116845530558296
YEL055C 0.468122206470928
YEL057C 0.0318445921277004
YEL059C-A 0.78771169845003
YEL060C 0.456599164143611
YEL061C -0.036315465049877
YEL063C 0.265115914709057
YEL064C 0.00123052674878562
YEL069C 0.545278180786444
YEL073C -0.449647900092802
YFL062W -0.645274402122935
YFL061W -0.509910156439589
YFL059W -0.612508085661976
YFL058W -0.433294928429177
YFL055W -0.0954779984938674
YFL053W -0.0128093863859408
YFL052W 0.00208189303922048
YFL049W -0.235478551053196
YFL047W -0.342484963659614
YFL046W -0.392646314484103
YFL041W -0.215565586382093
YFL040W 0.058342266431728
YFL037W -0.197793214549266
YFL036W -0.183897280500146
YFL034W 0.0910086642135087
YFL031W 0.262411989128636
YFL030W 0.154367650604204
YFL026W -0.128098203380448
YFL023W -0.152694454267853
YFL021W -0.215338464111403
YFL017W-A -0.29254896247486
YFL014W -0.384525713588864
YFL012W 0.752641562582507
YFL011W -0.168300966967044
YFL010W-A -0.333087705419451
YFL009W -0.358963369174706
YFL008W 0.100110694128627
YFL007W -0.27067849692449
YFL005W 0.361112878943021
YFL004W 2.40938287060123
YFL001W -0.0598965302351052
YFR001W 0.31837573390944
YFR002W -0.141221870468942
YFR004W -0.20536523077355
YFR006W 0.204803803344273
YFR007W 0.111489428903745
YFR008W -0.195379076035233
YFR009W 0.282451429552689
YFR010W -0.110450824070972
YFR013W -0.260106198283349
YFR019W -0.301417608395768
YFR021W -0.31854719035988
YFR022W -0.322162064893024
YFR023W 0.000252738031958474
YFR027W -0.262184504890326
YFR029W 0.400927076871229
YFR030W -0.137929447108858
YFR036W 0.25639320579837
YFR038W -0.171672651085325
YFR040W 0.74310448370815
YFR042W 0.0356170129281871
YFR045W -0.138769856700499
YFR048W -0.270021146567483
YFR049W -0.0172727177827344
YFR052W 0.184643001713214
YFR055W -0.11946310446957
YFR057W -0.0262968210299285
YFR053C -0.178726814299831
YFR051C 0.184643001713214
YFR050C -0.225423490686927
YFR047C -0.270021146567483
YFR046C -0.0731845506049721
YFR044C -0.138769856700499
YFR043C -0.746947380105873
YFR041C 0.0356170129281871
YFR039C 0.74310448370815
YFR037C -0.171672651085325
YFR035C 0.0521845157278697
YFR034C -0.241062551776856
YFR033C 0.269203146974744
YFR032C 0.300638140373421
YFR031C-A 0.315578170614191
YFR031C 0.277587163107888
YFR028C 0.0370723519559049
YFR026C -0.330949752324458
YFR025C -0.592333387371775
YFR024C-A -0.139576809428232
YFR018C -0.301417608395768
YFR017C -0.00623920592663205
YFR016C 0.445423408923901
YFR015C -0.262361118691137
YFR014C -0.0966217876674667
YFR011C 0.0300563414672189
YFR005C 0.204803803344273
YFR003C -0.20536523077355
YFL002C -0.0598965302351052
YFL003C 0.345318362145232
YFL010C -0.358963369174706
YFL013C 0.752641562582507
YFL016C -0.320623352616333
YFL017C -0.269276964629433
YFL018C -0.29254896247486
YFL020C -0.221291689938246
YFL022C -0.215338464111403
YFL024C -0.152694454267853
YFL025C -0.238156856246621
YFL027C -0.128098203380448
YFL028C -0.1465241678694
YFL029C -0.197234716400385
YFL033C 0.262411989128636
YFL034C-B 0.346380546985578
YFL038C -0.197793214549266
YFL039C 0.389831648641866
YFL042C -0.215565586382093
YFL044C -0.137895587557538
YFL045C -0.0457723713706477
YFL048C -0.342484963659614
YFL050C -0.235478551053196
YFL051C 0.736016508086814
YFL054C -0.0128093863859408
YFL056C -0.0792420324323604
YFL057C -0.0792420324323604
YFL060C -0.612508085661976
YGL263W -0.137150957738566
YGL262W -0.0823154370810484
YGL259W 0.525704384959145
YGL258W -0.0930571451528339
YGL256W -0.057864573053667
YGL255W -0.176280488301291
YGL254W -0.188803937998838
YGL253W 1.43649645670601
YGL250W -0.0371891206917565
YGL249W -0.300513663342149
YGL248W -0.11464794102066
YGL247W -0.0369912683219349
YGL245W -0.0236181354631047
YGL244W -0.00974712433473651
YGL243W -0.922616239188286
YGL241W -0.0658837569704801
YGL240W -0.0658837569704801
YGL238W -0.45674534149308
YGL234W 0.0818375303981429
YGL233W -0.0134183034518467
YGL232W -0.236584482027288
YGL228W 0.222312823594269
YGL227W -0.871184498586134
YGL226W -0.179559278316989
YGL225W -0.178076910306054
YGL220W -0.000275826376671092
YGL216W 0.0530644741824427
YGL215W -0.230711716507877
YGL212W -0.436462981221432
YGL211W -0.194902261515169
YGL210W -0.0188757299600104
YGL209W 0.97943625323575
YGL208W -0.120450774622146
YGL207W -0.239191158516761
YGL205W 0.178941503264527
YGL202W 0.362908592103698
YGL198W -0.179959722736727
YGL197W -0.286236837501591
YGL196W 0.0907911155167147
YGL195W 0.0203135870722274
YGL192W -0.162202770271166
YGL191W -0.0724208906654698
YGL181W -0.42027474360932
YGL180W -0.212394439180001
YGL178W -0.0921781933492024
YGL174W -0.0491857388379099
YGL172W -0.177695541496232
YGL171W -0.103947697830781
YGL169W -0.0412645502078708
YGL168W -0.109268757706524
YGL166W -0.283530000461652
YGL162W 0.256217340424999
YGL160W -0.182164295195474
YGL159W -0.0127764182955215
YGL158W 0.525702581133625
YGL157W -0.0583347079453334
YGL156W 0.0313879968987563
YGL155W -0.00622731011458599
YGL153W -0.0617768034285659
YGL151W -0.227760664495851
YGL148W -0.243066100911817
YGL145W 0.081311809623416
YGL141W -0.576566164902074
YGL139W -0.560391712305683
YGL137W -0.0882653200544387
YGL135W 0.473459742445612
YGL134W 0.4825521775939
YGL133W 0.169995531475813
YGL130W -0.172222574366745
YGL126W -0.276012289120452
YGL123W 0.585658000598326
YGL119W -0.0188033194171826
YGL117W -0.0699762965429304
YGL116W 0.000525045442409256
YGL115W -0.167200685102056
YGL114W -0.147933561620117
YGL113W -0.183911341705174
YGL111W -0.658830474212786
YGL106W -0.237442243661993
YGL105W 0.027984883852218
YGL103W 0.247705412429667
YGL101W 0.539949873637393
YGL100W -0.111760577040724
YGL099W -0.272829985553795
YGL098W -0.113929964699293
YGL097W 0.00667244758987033
YGL096W 1.13076300677504
YGL093W -0.0909072788221525
YGL092W -0.495424981386769
YGL090W -0.278584867506367
YGL086W -0.125215511943079
YGL085W -0.00793856150736166
YGL083W -0.00414203154426291
YGL082W -0.151179437530504
YGL081W -0.182204889887118
YGL080W -0.226034098357664
YGL079W -0.314781760793751
YGL073W -0.153295958637845
YGL071W -0.0327248214584683
YGL068W -0.426456587286303
YGL067W -0.138319849733461
YGL066W -0.141655610888259
YGL063W -0.172556287464331
YGL062W -0.0510610333841467
YGL060W -0.29850729465031
YGL059W -0.259864665443539
YGL058W -0.0136544708329934
YGL055W -0.128354416369191
YGL053W -0.141856492937025
YGL051W -0.127933231911827
YGL050W 0.238686967836722
YGL047W -0.244907636862465
YGL045W -0.156661470261357
YGL043W -0.248471339737515
YGL039W 0.166222338150422
YGL036W -0.0371714896210325
YGL033W -0.325966073233799
YGL030W 0.26901758202644
YGL029W 0.262070483825433
YGL022W -0.177953372199341
YGL021W -0.528665909927623
YGL019W -0.35354206767483
YGL017W -0.383785262060472
YGL016W -0.13197492448912
YGL014W -0.438903402915397
YGL012W 0.273460866322855
YGL010W -0.235192555233033
YGL006W -0.0295810009284281
YGL002W -0.0870380409281952
YGR003W -0.368227672808125
YGR004W -0.0669401610002881
YGR006W -0.387696858069138
YGR007W -0.280409691450075
YGR010W 0.823905358558026
YGR012W -0.172047132003052
YGR013W -0.470353396525909
YGR014W -0.0362714958289816
YGR016W -0.635241659713007
YGR017W -0.169609468050384
YGR019W -0.152147354131547
YGR021W -0.29844345569979
YGR023W -0.263057056323743
YGR026W -0.231471002816622
YGR028W 0.223630876121163
YGR029W -0.189060949331553
YGR031W 0.109984043383602
YGR032W -0.274376741469926
YGR034W 0.259112644146565
YGR038W -0.0185134943849023
YGR040W -0.0583083441343989
YGR041W 0.154609130930348
YGR042W -0.0630325357381401
YGR046W -0.140434860502646
YGR048W -0.355035950447066
YGR049W 0.0056168607876797
YGR052W -0.478947634412872
YGR054W -0.000799849836230382
YGR055W 0.324920255594947
YGR056W 0.159980452858599
YGR058W -0.109293797314519
YGR059W -0.231027354297137
YGR060W 0.786506535646685
YGR070W -0.166063590430171
YGR072W -0.115365399662957
YGR074W -0.245322364314916
YGR079W 0.0267645137323037
YGR080W -0.204930484588941
YGR082W -0.305548093847864
YGR088W -0.38304091958154
YGR089W -0.278474254529168
YGR090W -0.0515201496111784
YGR091W -0.314298378915836
YGR092W -0.187605266333494
YGR093W -0.101115475181925
YGR094W -0.0519934858651206
YGR096W -0.289814429781048
YGR097W 0.0897938458992276
YGR099W -0.296446960583771
YGR100W -0.0566301039307197
YGR101W -0.131305412858486
YGR103W -0.230797006227445
YGR105W -0.0588487708416174
YGR108W 0.879111943716197
YGR110W 0.287238939089626
YGR111W -0.1147591143744
YGR112W -0.462561464799485
YGR113W -0.134573503530447
YGR116W -0.176197187608056
YGR118W 0.298006609775796
YGR122W 0.877213868805436
YGR124W 0.0454370993159134
YGR125W -0.199334535980039
YGR126W -0.102596870837629
YGR127W -0.331639260016317
YGR129W -0.243750996977687
YGR131W -0.279588664074861
YGR133W -0.309802148191829
YGR134W 1.09964450635968
YGR135W -0.212288385119836
YGR136W 0.112543612695384
YGR140W 0.465060563987251
YGR141W -0.055505264108642
YGR142W -0.12308354092054
YGR143W -0.0733833615060472
YGR144W 1.20899306468941
YGR145W 0.371920564336172
YGR149W 0.221947095703329
YGR153W -0.161794215537324
YGR155W 0.625270302315357
YGR156W 0.43158466561288
YGR157W 0.414614980238407
YGR162W 0.0694838557136145
YGR163W 0.0114621473142091
YGR165W 0.445538568734728
YGR166W -0.0511451857834047
YGR167W -0.202408150542607
YGR170W -0.0620826816487071
YGR173W -0.371998281650879
YGR181W -0.366471531328948
YGR186W -0.256980213151357
YGR191W 0.636593904586774
YGR195W 3.60673309367138e-06
YGR198W 0.48228358586318
YGR199W -0.0653940522071379
YGR203W 0.464980608029642
YGR204W -0.000798363037030544
YGR205W -0.0498792780550757
YGR206W -0.200573037269493
YGR208W -0.147576265851401
YGR211W 0.000211483591625943
YGR212W -0.101984530617401
YGR214W 0.0510900089903053
YGR215W -0.0130630839425346
YGR217W -0.657275008348902
YGR218W -0.041443197818461
YGR222W -0.0135744722117267
YGR224W -0.181260082681187
YGR225W -0.19301727531819
YGR227W -0.291992336047898
YGR230W 0.834882371488907
YGR232W 0.335389039741561
YGR234W 0.871337591634789
YGR243W 0.467782170788831
YGR247W 0.0100947718700977
YGR248W 0.00372728881547396
YGR249W 1.88482236617105
YGR251W -0.117356324655362
YGR252W 0.00231510969978077
YGR254W -0.0965450440742892
YGR256W 0.543196425076193
YGR260W -0.201048131207212
YGR266W -0.0147817826167955
YGR270W -0.244939162562983
YGR271W -0.39991923669315
YGR275W -0.477285804805147
YGR278W 0.00129121115060949
YGR281W -0.264035810536306
YGR288W 0.00101457912488742
YGR292W -0.2471744726168
YGR294W -0.0659972157198177
YGR295C -0.37307035094882
YGR289C 0.268285265460173
YGR287C 0.00101457912488742
YGR286C -0.305042770456508
YGR285C -0.0638345791868373
YGR284C -0.267579821515595
YGR283C -0.00524032844981268
YGR282C 1.00764647049703
YGR280C -0.264035810536306
YGR279C 0.60571401639697
YGR277C 0.00129121115060949
YGR276C -0.6568696111797
YGR274C -0.477285804805147
YGR273C -0.180935929495486
YGR272C -0.341641396138505
YGR268C -0.244939162562983
YGR267C -0.107304340147269
YGR264C -0.0147817826167955
YGR263C -0.097026428881194
YGR262C -0.113797374310886
YGR261C -0.138710262734586
YGR258C -0.0306941569382791
YGR257C -0.255942282616221
YGR255C 0.591086708451233
YGR253C -0.101054909719803
YGR250C 0.177390099733296
YGR246C 0.0100947718700977
YGR245C 0.557549193919529
YGR244C 0.15882404844108
YGR241C 0.467782170788831
YGR240C 0.504631984761184
YGR239C 0.60682054839531
YGR238C 3.119321246463
YGR237C -0.00212425805789275
YGR236C -0.0303852839655051
YGR235C -0.147867849638431
YGR233C 0.826472748262058
YGR231C 0.335389039741561
YGR229C 0.834882371488907
YGR226C -0.291992336047898
YGR223C -0.181260082681187
YGR221C 0.487900473040085
YGR220C -0.214689606355113
YGR216C -0.657275008348902
YGR213C 0.0510900089903053
YGR210C 0.000211483591625943
YGR209C 0.742433478606205
YGR207C -0.147576265851401
YGR202C 0.464980608029642
YGR201C -0.0392085409239324
YGR200C 0.086733773583335
YGR197C 0.48228358586318
YGR196C -0.224615407382002
YGR194C 3.60673309367138e-06
YGR193C -0.0303361173597928
YGR192C 1.07945648645943
YGR189C 0.352807555503299
YGR188C -0.169369364291193
YGR187C -0.00018005957705432
YGR185C -0.256980213151357
YGR184C 0.110496614652642
YGR183C 0.0287579631625568
YGR180C 2.14568074812293
YGR179C -0.0261279572731765
YGR178C 1.1421678156993
YGR177C 0.651903011873139
YGR175C 0.42510186313991
YGR174C 0.127722809875743
YGR172C -0.371998281650879
YGR171C 1.43862766703499
YGR169C -0.0620826816487071
YGR168C -0.495378997470039
YGR161C 0.857498477224408
YGR159C 0.0674591947967238
YGR158C 0.000661612486030072
YGR154C 0.625270302315357
YGR152C -0.161794215537324
YGR150C -0.116601180342631
YGR148C 0.221947095703329
YGR147C 0.214669692930058
YGR146C 0.613957326591035
YGR138C -0.520082014551238
YGR132C -0.309802148191829
YGR130C -0.279588664074861
YGR128C -0.243750996977687
YGR123C 0.349507728203435
YGR121C 0.877213868805436
YGR120C 0.546084274126223
YGR119C 0.294717194885297
YGR117C 0.298006609775796
YGR109C 0.377963739024061
YGR106C -0.0467455053311635
YGR104C -0.0588487708416174
YGR102C -0.230797006227445
YGR098C -0.296446960583771
YGR095C -0.289814429781048
YGR087C -0.520254755494372
YGR086C 0.613025395018897
YGR085C 0.387702548841294
YGR084C 0.551481072608498
YGR083C -0.229406810022711
YGR081C -0.305548093847864
YGR078C 0.0267645137323037
YGR077C -0.129836531915037
YGR076C -0.0468991984730841
YGR075C -0.0873957042937184
YGR071C -0.115365399662957
YGR068C -0.166063590430171
YGR067C 0.291019643430926
YGR066C -0.0403844773468172
YGR065C -0.219766981150757
YGR063C 0.22907375181974
YGR062C -0.178869591427054
YGR061C 0.295438571081806
YGR057C -0.109293797314519
YGR053C -0.000799849836230382
YGR047C -0.355035950447066
YGR045C -0.140434860502646
YGR044C -0.140434860502646
YGR043C -0.450475446063032
YGR037C -0.0185134943849023
YGR036C -0.066922389250825
YGR035C 1.46755510540974
YGR033C 0.259112644146565
YGR030C 0.109984043383602
YGR027C 0.617340051421124
YGR024C 0.459041566098221
YGR020C -0.29844345569979
YGR015C -0.635241659713007
YGR009C 0.823905358558026
YGR008C 0.00326199396105717
YGR005C -0.387696858069138
YGR002C -0.368227672808125
YGR001C -0.0630692949808738
YGL001C 0.349359162547328
YGL003C -0.0870380409281952
YGL004C -0.0574009265907067
YGL005C 0.724064082354003
YGL008C 0.286532848625328
YGL009C 0.345007970728409
YGL011C -0.235192555233033
YGL013C 0.273460866322855
YGL015C -0.438903402915397
YGL018C -0.383785262060472
YGL020C -0.35354206767483
YGL023C -0.177953372199341
YGL025C -0.170978261056297
YGL026C -0.569094421229661
YGL027C -0.362416646621336
YGL028C -0.185172031582052
YGL031C 0.26901758202644
YGL032C 0.246855086228775
YGL035C -0.109548155263928
YGL037C -0.0371714896210325
YGL038C -0.208189795474397
YGL040C -0.00208046620215647
YGL044C -0.248471339737515
YGL048C -0.244907636862465
YGL049C -0.0817315828259766
YGL054C 0.0234266909978179
YGL056C -0.128354416369191
YGL057C -0.345228150597607
YGL061C -0.29850729465031
YGL064C -0.172556287464331
YGL065C -0.310179434108319
YGL070C -0.426456587286303
YGL075C -0.153295958637845
YGL076C -0.172970780560987
YGL077C 0.364849067057895
YGL078C 0.0075025259157853
YGL084C -0.00414203154426291
YGL087C -0.125215511943079
YGL089C -0.0224362040299332
YGL091C -0.278584867506367
YGL094C -0.0909072788221525
YGL095C -0.0796292956544202
YGL104C 0.247705412429667
YGL107C -0.237442243661993
YGL108C -0.275744709731288
YGL110C 0.00598068586845583
YGL112C -0.658830474212786
YGL120C -0.0188033194171826
YGL121C 0.00102049000413415
YGL122C -0.0344381134166088
YGL124C 0.585658000598326
YGL127C -0.276012289120452
YGL128C -0.276012289120452
YGL129C -0.511536283207458
YGL131C -0.172222574366745
YGL136C 0.473459742445612
YGL138C -0.0882653200544387
YGL140C -0.560391712305683
YGL142C -0.576566164902074
YGL143C -0.132301590128151
YGL144C -0.107150446752631
YGL146C 0.081311809623416
YGL147C 0.0102172570060494
YGL150C -0.243066100911817
YGL154C -0.0617768034285659
YGL161C -0.182164295195474
YGL163C -0.360096433514865
YGL164C -0.251557848481562
YGL167C -0.283530000461652
YGL170C 0.0127424300254557
YGL173C -0.177695541496232
YGL175C -0.0491857388379099
YGL176C -0.0834738729264141
YGL179C -0.26548468120853
YGL183C -0.372729362992209
YGL184C -0.0105451751056294
YGL185C -0.140931913013247
YGL186C -0.251573426443155
YGL187C -0.0657862376001356
YGL189C 0.0798223637682675
YGL190C -0.00193410326807431
YGL194C -0.162202770271166
YGL200C -0.179959722736727
YGL201C -0.000790943498877538
YGL203C -0.00288812031035181
YGL206C 0.178941503264527
YGL213C -0.436462981221432
YGL219C 0.0530644741824427
YGL221C -0.000275826376671092
YGL222C -0.250794974670161
YGL223C -0.233959109229972
YGL224C -0.346243748951193
YGL226C-A -0.179559278316989
YGL229C 0.222312823594269
YGL230C -0.0218144033085953
YGL231C -0.0414041051641016
YGL237C -0.0500948731798228
YGL242C -0.0658837569704801
YGL246C -0.0236181354631047
YGL251C -0.0371891206917565
YGL252C -0.0317980992669458
YGL257C -0.057864573053667
YGL261C -0.0173311218277591
YHL048W -0.449285253112868
YHL044W 0.860306853015552
YHL043W -0.222662552799232
YHL042W -0.0717745204104613
YHL039W 0.00455374178931556
YHL036W -0.459607717527607
YHL030W -0.134930064379113
YHL028W 0.785702785173658
YHL027W 0.464224726919374
YHL025W 0.11961726627396
YHL024W -0.0167306220641583
YHL018W -0.353207377581346
YHL017W -0.367319884064443
YHL015W -0.0882479738267808
YHL012W -0.3223320519468
YHL004W -0.195241758305917
YHL002W 0.354464573232812
YHL001W -0.0651975164787963
YHR001W -0.10786636218241
YHR001W-A -0.283485591796531
YHR002W -1.63025460716724e-05
YHR006W 0.0208820578202922
YHR010W -0.213381224238613
YHR011W -0.115440290910699
YHR012W -0.0529737450796809
YHR014W -0.251179151381055
YHR015W 0.366123098097791
YHR017W -0.497849805006752
YHR020W -0.0911049359026714
YHR021W-A -0.00081825451630979
YHR023W -0.0574485471274202
YHR025W -0.450998107435581
YHR026W -0.106855060323684
YHR032W -0.276563167371408
YHR033W 0.0933331400259286
YHR035W -0.524674404264816
YHR036W -0.453509529062747
YHR037W -0.217273272023928
YHR038W -0.25746050890158
YHR040W -0.0941835539970561
YHR042W -0.201955542282612
YHR045W -0.136347390046888
YHR048W 0.187433697240538
YHR049W 1.68843346276867
YHR050W -0.214703200773307
YHR051W -0.0139613991078447
YHR052W -0.0620759191279448
YHR059W -0.45023989923087
YHR060W -0.0940413246781849
YHR066W -0.419597748360221
YHR067W -0.125852906569258
YHR068W -0.259761385829505
YHR070W -0.325799997193153
YHR071W 0.397798253248601
YHR072W 0.000462309679435452
YHR072W-A 0.000462309679435452
YHR073W -0.0437655054844748
YHR074W -0.0214012629479207
YHR076W -0.110284977149484
YHR078W 0.375067130825796
YHR081W -0.0475761468589219
YHR083W 0.420089437532805
YHR084W -0.165325153349534
YHR085W -0.279839809959058
YHR086W -0.208078200519667
YHR087W -0.162142426471549
YHR088W 0.497808339139675
YHR099W -0.207721341265763
YHR102W -0.240177449946269
YHR103W -0.216411642080758
YHR104W -0.241608839491048
YHR105W -0.317968340797095
YHR106W -0.462840748141497
YHR108W -0.420946474680932
YHR109W -0.151842049577417
YHR110W -0.357083432957677
YHR111W -0.142822521190903
YHR113W -0.0556124817389063
YHR114W -0.307403259495235
YHR116W -0.363280507470066
YHR117W -0.440522753316138
YHR119W -0.244033175880687
YHR120W -0.0517827959402077
YHR121W -0.0500566506761356
YHR122W -0.0387307551169954
YHR123W -0.146993035398594
YHR124W -0.0149676179928112
YHR127W -0.0391452865432507
YHR128W 1.35359983296646
YHR132W-A -0.223959129635957
YHR134W -0.02364569140332
YHR137W -0.0231040401905835
YHR140W -0.269128431602292
YHR142W -0.103570035055196
YHR143W 0.502576139432656
YHR143W-A 0.124932616690919
YHR146W -0.17169223245879
YHR148W -0.136507664971932
YHR150W 0.257884059526727
YHR152W 0.227479494349038
YHR154W -0.181089606122415
YHR155W 0.00547027025228457
YHR157W 0.584147243898158
YHR159W -0.163517335089751
YHR162W -0.0226478391329314
YHR163W 0.431080329467216
YHR167W -0.357769962709522
YHR168W -0.144756584222386
YHR169W -0.115494054971563
YHR170W -0.0443781848797249
YHR171W 0.221669862406656
YHR172W -0.236501738947843
YHR174W 0.424503887834357
YHR175W 0.759346077996633
YHR176W 0.144533409134938
YHR177W 1.28108140134848
YHR178W -0.266251529891581
YHR179W 1.28213836442324
YHR181W 0.47397773469433
YHR182W -0.246252262380056
YHR183W 0.620850528487995
YHR184W 0.286440348944894
YHR187W -0.317538329319815
YHR189W -0.445914919782821
YHR190W -0.245548082228243
YHR192W -0.258268000569737
YHR194W -0.000512781655686619
YHR195W -0.27815315570734
YHR196W -0.186711808940321
YHR197W -0.0622377162354462
YHR200W -0.0421417288459607
YHR202W -0.197280352306092
YHR204W -0.0841391030722975
YHR205W 0.0147293453049641
YHR206W 0.160376558801175
YHR208W -0.0340603096735439
YHR209W -0.0680599656842285
YHR211W 0.524977360786013
YHR213W -0.000657557105423879
YHR214W -0.109724378484534
YHR215W -1.57047889929593
YHR216W -1.57047889929593
YHR210C 0.524977360786013
YHR207C -0.0340603096735439
YHR203C -0.0841391030722975
YHR201C -0.197280352306092
YHR199C -0.0421417288459607
YHR198C -0.0466277242485673
YHR193C -0.000512781655686619
YHR191C -0.258268000569737
YHR188C -0.445914919782821
YHR186C -0.317538329319815
YHR185C 0.745307991257161
YHR166C -0.357769962709522
YHR165C -0.0966830466392073
YHR164C -0.0471444141396932
YHR161C -0.0226478391329314
YHR160C -0.0736770440063141
YHR158C -0.163517335089751
YHR156C 0.584147243898158
YHR153C -0.181089606122415
YHR151C 0.227479494349038
YHR149C 0.257884059526727
YHR147C -0.136507664971932
YHR144C 0.00364411380376743
YHR141C -0.103570035055196
YHR139C -0.282885480155276
YHR138C -0.330487155377397
YHR136C -0.0231040401905835
YHR135C -0.344385450773299
YHR133C -0.02364569140332
YHR132C -0.249350004888291
YHR131C -0.223959129635957
YHR129C -0.0275190793267526
YHR126C -0.0391452865432507
YHR118C -0.244033175880687
YHR115C -0.363280507470066
YHR112C -0.0556124817389063
YHR107C -0.420946474680932
YHR101C -0.240177449946269
YHR100C -0.433965695291286
YHR098C -0.207721341265763
YHR097C -0.175399814664143
YHR096C 0.00588255409512447
YHR094C 0.629041536052496
YHR092C 0.0975185690609895
YHR091C -0.424690264229467
YHR090C -0.29016955320501
YHR089C -0.0507752508123443
YHR082C 0.420089437532805
YHR080C -0.0475761468589219
YHR079C-A -0.182458648964376
YHR079C -0.126531200076831
YHR077C 0.375067130825796
YHR075C -0.110284977149484
YHR069C -0.325799997193153
YHR065C -0.419597748360221
YHR064C -0.0543454212272832
YHR063C -0.431471401631855
YHR062C -0.197812045026458
YHR061C -0.18895143269772
YHR058C -0.45023989923087
YHR057C -0.36676732558226
YHR056C -0.283291238755906
YHR054C -0.422987298574455
YHR047C 1.06859164081744
YHR046C -0.0258671490632622
YHR044C -0.136347390046888
YHR043C -0.177562066646502
YHR041C -0.201955542282612
YHR039C-A -0.0941835539970561
YHR039C -0.189439527456057
YHR034C -0.524674404264816
YHR031C -0.276563167371408
YHR030C -0.0477584857296346
YHR029C 0.625344656490441
YHR028C -0.263804202414809
YHR027C -0.150658855602371
YHR024C -0.450998107435581
YHR022C -0.0574485471274202
YHR021C -0.00081825451630979
YHR019C -0.0911049359026714
YHR018C -0.241874648229625
YHR016C -0.497849805006752
YHR013C -0.251179151381055
YHR009C -0.213381224238613
YHR008C -6.5889387113003e-05
YHR007C 0.549745652480688
YHR005C-A 0.415536837810351
YHR005C 0.280529854272398
YHR004C -0.144401445626434
YHR003C -0.042643514784016
YHL003C 0.354464573232812
YHL006C -0.30370855932673
YHL007C -0.195241758305917
YHL008C -0.0457415452338494
YHL009C -0.0267200515888268
YHL010C -0.0531749691899979
YHL011C -0.0997764949090772
YHL013C -0.3223320519468
YHL014C -0.460926832293647
YHL016C -0.0882479738267808
YHL019C -0.353207377581346
YHL020C -0.448835046012935
YHL021C -0.194140732334968
YHL022C -0.389614606299985
YHL023C 0.245317733657654
YHL026C 0.11961726627396
YHL029C 0.785702785173658
YHL031C -0.134930064379113
YHL032C -0.0326945384868024
YHL033C -0.0129607727204102
YHL034C 1.39473214858731
YHL035C -0.162445462423675
YHL038C -0.114376112408481
YHL040C 0.00455374178931556
YHL046C 0.151194062950694
YHL047C -0.00028119423838145
YIL173W -0.152053300106074
YIL162W 0.00929227283411935
YIL161W -0.362946816245022
YIL159W -0.0236887348644356
YIL158W 0.421247648075757
YIL156W -0.314656531007222
YIL153W -0.406783682450764
YIL152W -0.312588483717313
YIL148W -0.0675406151014184
YIL144W -0.183397688629836
YIL142W -0.313573484130359
YIL140W -0.122122266696654
YIL136W -0.341678709765681
YIL134W 0.388870515871608
YIL130W -0.00369721036492239
YIL128W -0.140309638294177
YIL126W -0.189941199853593
YIL125W -0.0206137668498591
YIL124W -0.00639210699618001
YIL123W -0.146550724865819
YIL122W 1.01866137573383
YIL121W -0.0221184140289607
YIL120W -0.0314179635102034
YIL118W 2.026351214012
YIL116W -0.0781334537392758
YIL113W -0.151132641544993
YIL112W -0.183993597583805
YIL111W -0.100963014146496
YIL110W -0.0059058850243123
YIL108W 0.978267909089559
YIL106W -0.105781544652628
YIL103W -0.494307708507949
YIL099W 1.03155576127449
YIL097W -0.56920574621327
YIL095W -0.0179782216315052
YIL092W -0.267373534010186
YIL090W -0.183560049300406
YIL089W -0.378845556352498
YIL078W -0.486441825785804
YIL076W -0.104410372954906
YIL072W -0.462131024610452
YIL064W -0.366977312692138
YIL056W 0.342413996201262
YIL053W -0.200437611425212
YIL049W -0.098589653126776
YIL048W -0.00400632405148391
YIL046W -0.149899015110811
YIL045W 0.975116109373892
YIL041W -0.0519133070051648
YIL040W -0.0496964917713202
YIL039W -0.109702180116243
YIL036W -0.298898764768948
YIL031W -0.256655468312465
YIL022W -0.177795753652687
YIL021W -0.129780241805224
YIL019W -0.0768484001386955
YIL018W -0.160146643911097
YIL016W -0.0463699924631672
YIL015W 0.158473404526439
YIL014W 0.538376652204832
YIL011W 0.31896776574657
YIL010W -0.251454869848846
YIL009W -0.133892115731813
YIL008W -0.194757575206396
YIL006W -0.408159856452042
YIL005W -0.349559412832937
YIL003W -0.127225947710486
YIL001W 0.238190830074131
YIR003W -0.213973251274468
YIR004W -0.342953418870141
YIR005W -0.225812745569196
YIR007W 0.354726116855423
YIR009W -0.117651161314864
YIR010W -0.23770686048832
YIR012W -0.292894614593617
YIR014W -0.142202758214497
YIR015W -0.431742414506051
YIR016W -0.127141539963714
YIR018W -0.163724177344727
YIR021W -0.0140640144106928
YIR022W -0.0110829012822492
YIR023W -0.0597628589948249
YIR025W -0.0194803112691262
YIR028W -0.199434456937261
YIR029W -0.230018581745076
YIR033W -0.0213475843279216
YIR037W -0.372621732751548
YIR041W 0.00701131275773716
YIR042C -0.215644540642553
YIR039C -0.0609660753629344
YIR038C -0.282473834490085
YIR036C -0.372621732751548
YIR035C -0.0677506403042977
YIR034C -0.19713613850837
YIR032C -0.0213475843279216
YIR031C -0.344063242791705
YIR030C -0.184555288508719
YIR027C -0.199434456937261
YIR026C -0.289269276515654
YIR024C -0.0194803112691262
YIR019C 0.436508129864299
YIR017C -0.163724177344727
YIR013C -0.142202758214497
YIR011C -0.292894614593617
YIR008C -0.117651161314864
YIR006C -0.234600992166447
YIR002C -0.213973251274468
YIR001C 1.33084886016069
YIL002C 0.238190830074131
YIL004C -0.127225947710486
YIL007C -0.408159856452042
YIL009C-A 0.143227260814469
YIL013C 0.36388358408457
YIL020C -0.0768484001386955
YIL023C -0.177795753652687
YIL024C -0.073325254524621
YIL026C -0.415606841361371
YIL027C -0.226213631823008
YIL029C -0.293918555222277
YIL030C 0.00277466232807819
YIL033C -0.220238523371921
YIL034C -0.272874921534549
YIL035C -0.00658282133614519
YIL037C -0.298898764768948
YIL038C 0.216059827704344
YIL042C -0.0519133070051648
YIL043C 0.0326978331200238
YIL044C -0.21060151107559
YIL047C -0.149899015110811
YIL055C -0.140836455848457
YIL057C 0.0745069434516792
YIL061C -0.227194364203578
YIL062C -0.152018610515159
YIL063C -0.0901352727546463
YIL065C -0.366977312692138
YIL066C 0.323260183687841
YIL067C -0.317937426187188
YIL068C -0.25175970517824
YIL069C -0.138935865558742
YIL070C 0.320225056199817
YIL071C -0.0618314203209763
YIL073C -0.462131024610452
YIL074C 0.177527111686279
YIL075C -0.152038471967223
YIL077C -0.104410372954906
YIL079C -0.486441825785804
YIL083C -0.342739745640362
YIL084C -0.317536153874636
YIL085C -0.180580684470694
YIL087C -0.180580684470694
YIL088C -0.206091752140995
YIL091C -0.183560049300406
YIL093C -0.267373534010186
YIL094C -0.0264227838728112
YIL096C -0.0791229704575903
YIL098C -0.56920574621327
YIL101C -0.415556193288398
YIL102C 0.365171348559637
YIL104C -0.494307708507949
YIL105C -0.204603962271556
YIL107C -0.105781544652628
YIL109C 0.978267909089559
YIL114C -0.151132641544993
YIL115C 0.328877929629643
YIL117C -0.0781334537392758
YIL119C 2.71827284217323
YIL127C -0.189941199853593
YIL129C -0.140309638294177
YIL131C -0.00369721036492239
YIL132C -0.26846518346248
YIL133C 0.448114917447353
YIL135C 0.171349936693051
YIL137C -0.341678709765681
YIL138C -0.11512195182668
YIL139C -0.00165765638208447
YIL143C -0.313573484130359
YIL145C -0.183397688629836
YIL146C -0.277924255463238
YIL147C -0.262746501486552
YIL149C -0.0675406151014184
YIL150C -0.167244667956827
YIL151C -0.177643993938436
YIL154C -0.406783682450764
YIL155C -0.0920840934344974
YIL160C -0.0236887348644356
YIL164C -0.125981099409084
YIL165C -0.125981099409084
YIL166C -0.348212647874
YIL169C 0.74995056188233
YIL172C 2.89626931028197
YIL176C 0.307479586949455
