# Supplementary material for: fREDUCE: Detection of degenerate regulatory elements using correlation with expression
Source: BMC Bioinformatics. 2007 Oct 17;8:399. doi: 10.1186/1471-2105-8-399 (PMC2174516; doi:10.1186/1471-2105-8-399)
Supplement: Additional file 3 — fREDUCE-1.1.tar.gz. fREDUCE source [file 1471-2105-8-399-S3.gz › fREDUCE-1.1/fasta.h]

/************************
Notices for the fREDUCE Code

This software is provided without any warranty, either expressed or implied.

For more information about the fREDUCE Code 
contact Shoudan Liang, UT MD Anderson Cancer Center
(E-mail: shoudan@mdanderson.org, Phone: 713-745-9283);
or Hao Li, University of California San Francisco
(E-mail: hli@biochem.ucsf.edu, Phone: (415) 502-8187).
***************************/
#include <vector>
#include <string>
#include <map>

using namespace std;

extern void read_exp(const char fn[], vector<double> &g_exp, map<string, int> &g_exp_idx);
extern void read_fasta(const char filename[], vector<string> &org_dna, vector<string> &seq_annot);
extern void read_upstream_reduce(const char fn[], vector<string> &upstream_dna, vector<string> &gene_name );
