# Supplementary material for: fREDUCE: Detection of degenerate regulatory elements using correlation with expression
Source: BMC Bioinformatics. 2007 Oct 17;8:399. doi: 10.1186/1471-2105-8-399 (PMC2174516; doi:10.1186/1471-2105-8-399)
Supplement: Additional file 3 — fREDUCE-1.1.tar.gz. fREDUCE source [file 1471-2105-8-399-S3.gz › fREDUCE-1.1/freduce.cpp]

/************************
Notices for the fREDUCE Code

This software is provided without any warranty, either expressed or implied.

For more information about the fREDUCE Code
contact Shoudan Liang, UT MD Anderson Cancer Center
(E-mail: shoudan@mdanderson.org, Phone: 713-745-9283);
or Hao Li, University of California San Francisco
(E-mail: hli@biochem.ucsf.edu, Phone: (415) 502-8187).
***************************/ 

/* 
* a fast version of REDUCER; improvement also allows IUPAC symbols for the motifs
* tilted words are listed with the IUPAC symbol columns masked out (by a universal 'N')
* after sorting inner product is computed from the intermediate value of stored
* inner product for each word
* the inner product for the word is compute by first gather the sparse matrix
* this reduces computation from (N+G)*4^L to 4^L + N*G
*/
#include <algorithm>
#include <assert.h>
#include <math.h>
#include <fstream>
#include <stdlib.h>

#include "fasta.h"
#include "freduce.h"
#include "screening.h"
#include "pearson.h"
#include <algorithm>
#include <time.h>

#define REVERSE_COMPLEMENT 0        
// define the default behaviour of whether to include reverse compliment
// set to 1 if reverse compliment of the sequence is to be search 
// (in this case there is no command line option to not include reverse complement)
// set to 0 if not, this case can be overwirtten by the command line option -r

using namespace std;

bool sortPair(const pair<double, string> &p1, const pair<double, string> &p2) {
    return p1.first > p2.first;
}

char file_upstream_sequence[]="clean-sequence.txt";
char file_expression[]="clean-exprdata.txt";
char file_log[]="fREDUCE-log.txt";
const int MOTIF_MIN_LENGTH=6;	// minimum motif length allowed
const int NUM_MOTIF_TO_CAL=10;	// program stop after computing this number of motifs 
double Evalue=1e-1;
// The value of Eq7 of Bussemaker Li Siggia, this value when set close to unity
// corresponds to finding one false positive in the entire run 
// when the sequence has been randomized  
// and there should not be any correlations
// used to set global Pearson Coefficient threshold global_pv_threshold
// larger value allows more motifs to be screened

extern double log_erfcc(double x);
//const int MAX_NEG_SCREEN=30000;       
// maxumin number of negative motifs to screen
// for yeast it takes 10 minutes to screen for 10,000

map<char, string> iupac;

int main (int argc, char* argv[]) {
    vector<string> upstream_dna;
    vector<string> dna_annot;
    vector<double> g_exp;
    bool rev_comp_yes=REVERSE_COMPLEMENT;


    //*******************
    int n_pattern=8;        //    the width of the pattern
    int n_mutation=1;       //    the total allowd IUPAC charactors
    //********************    // check input format

    string seq_file=file_upstream_sequence;
    string gexp_file=file_expression;
    string log_file=file_log;
    int n_motif_out=NUM_MOTIF_TO_CAL;
    set_iupac(iupac);

    string linecommand=argv[0];
    while (argc >= 2  && argv[1][0] == '-') {
        --argc;
	string s=argv[1];
	++argv;
    	for (int option=1; s.size() > option; option++) {
	    switch (s[option]) {
        	case 'r':	// reverse complement on
		    rev_comp_yes=true;
		    break;
        	case 'l':	// next item is the name of log file
		    if (--argc == 0) {
			cerr << "no log file specified\n";
			return -1;
		    }
		    log_file= *++argv;
        	case 'x':	// next item is the name of gene expression file
		    if (--argc == 0) {
			cerr << "no gene expression file specified\n";
			return -1;
		    }
		    gexp_file= *++argv;
		    break;
		case 's':	// next file is upstream squence
		    if (--argc == 0) {
			cerr << "no upstream sequence file specified\n";
			return -1;
		    }
		    seq_file= *++argv;
		    break;
		case 'e':	// next field is Evalue
		    if (--argc == 0) {
			cerr << "no Evalue specified\n";
			return -1;
		    }
		    Evalue= atof(*++argv);
                    if (0>Evalue) {
			cerr << "incorrectly specified Evalue="<<Evalue<<endl;
			return -1;
		    }
		    break;
		case 'n':	// next field is number of motif out
		    if (--argc == 0) {
			cerr << "no number of output motifs specified\n";
			return -1;
		    }
		    n_motif_out= atoi(*++argv);
                    if (0>n_motif_out) {
			cerr << "incorrectly specified n_motif_out="<<n_motif_out<<endl;
			return -1;
		    }
		    break;
		case 'm':	// next file contains allowed iupac characters
		    if (--argc == 0) {
			cerr << "no IUPAC charactor file specified\n";
			return -1;
		    }
		    {
            	    ifstream fin(*++argv);
            	    string allowed_iupac;
            	    char c;
            	    while ((fin>>c).good())
                	if (isalpha (c))
                    	    allowed_iupac += toupper(c);
            	    if (0 == allowed_iupac.size()) {
                	cerr << "error reading " << *argv << endl;
                	return -1;
            	    }
            	    iupac.clear();
            	    set_iupac(iupac, allowed_iupac);
		    }
		    break;
		case 'h':	// help options
		    cerr 
                    << "usage: " << linecommand << " [-options] n1 n2" << endl
                    << "where n1 and n2 are two integers, the larger integer is the pattern length and the smaller integer is the maximum number of IUPAC substitutions(must be less than or equal to 3)\n"
                    << "-r when search for motif, include the reverse complement, default is not (reset by REVERSE_COMPLEMENT at the top of freduce.cpp\n"
		    << "-l next item is the name of log file\n"
		    << "-x next item is the name of gene expression file\n"
		    << "-s next item is the name of upstream sequence file\n"
		    << "-e next item is the minimum E-value of the motifs\n"
		    << "-n next item is the maximum number of motif to compute\n"
		    << "-m next item is the name of the file containing allowed IUPAC characters\n"
		    << "-h this message\n";
		    return 0;
		default:
		    cerr << "invalide option: -" << s[option] << endl;
		    return -1;
	    }
	}
    }
    if (argc == 3) {
        n_pattern = atoi(argv[1]);
        n_mutation = atoi(argv[2]);
	if (n_pattern < n_mutation) { // assume the larger of two numbers is for n_pattern
	    int t=n_pattern;
	    n_pattern=n_mutation;
	    n_mutation=t;
	}
    } else {
        cerr << "wrong usage: use "<< linecommand << " -h for help\n";
        return -1;
    }

    if (n_pattern < MOTIF_MIN_LENGTH) {
        cerr << "motif length specified is too short, n_pattern must be greater than or equal to "
            << MOTIF_MIN_LENGTH << endl;
        return -1;
    }
    if (3 < n_mutation && 0 <= n_mutation) {
        cerr << "IUPAC is too large, n_mutation must be less than or equal to 3" << endl;
        return -1;
    }

    ofstream flog(log_file.c_str(), ios::app);      // log file
//    flog << system("date") << endl; // put date into log file, not yet working
    flog << "gene expression from: " << gexp_file <<endl;
    flog << "sequence from: " << seq_file <<endl;
    flog << "Evalue="<<Evalue<<endl;
    flog << "maximum motif length is n_pattern="<<n_pattern<<endl;
    flog << "minimum motif length is "<<MOTIF_MIN_LENGTH<<endl;
    flog << "maximum number of IUPAC characters allowed in the motif is "<<n_mutation<<endl;
    flog << "minimum allowed IUPAC character is "<< 0 <<endl;
    {
        vector<string> upstream_dna_in;
        vector<string> g_name_dna;
        map<string, int> g_exp_idx;
        vector<double> g_exp_in;

        // read the sequence info
        if (seq_file.find(".fna") == string::npos
	 && seq_file.find(".fasta") == string::npos) {
		// files are Hao Li's format
            read_upstream_reduce(seq_file.c_str(), upstream_dna_in, g_name_dna);
        } else {	// file are fasta format
            read_fasta(seq_file.c_str(), upstream_dna_in, g_name_dna);
        }
// remove sequence that are too short 
// (it must hold at least one motif for all length screened)
        for (unsigned int iseq=0; iseq<upstream_dna_in.size(); iseq++) {
	    string tmp=g_name_dna[iseq];
	    g_name_dna[iseq]="freduce_bad";	// gene name marked
            unsigned int ibegin=0;
            unsigned int iend;
            do {
                iend=upstream_dna_in[iseq].find_first_not_of("ACGT", ibegin);
                if (string::npos == iend)
                    iend = upstream_dna_in[iseq].size();

                if (iend >= ibegin+n_pattern) {
		    g_name_dna[iseq]=tmp;	// restore gene name
		    break;
                }
                ibegin=iend+1;
            } while (ibegin+n_pattern <= upstream_dna_in[iseq].size());
	    if ("freduce_bad" == g_name_dna[iseq])
		flog << tmp << " has no usable motif, removed\n";
        }
        // read in gene expression data
        read_exp(gexp_file.c_str(), g_exp_in, g_exp_idx);
        for (unsigned int i=0; i<g_name_dna.size(); i++) {
            if (g_exp_idx.count(g_name_dna[i])) {   // found
                upstream_dna.push_back(upstream_dna_in[i]);
                g_exp.push_back(g_exp_in[g_exp_idx[g_name_dna[i]]]);
            }
        }
        if (g_exp.size() != g_name_dna.size()) {
	    flog << "the number of genes in the  sequence file:" << g_name_dna.size() << endl;
	    flog << "Names of genes in sequence file but not expression file:";
            for (unsigned int i=0; i<g_name_dna.size(); i++) {
                if (!g_exp_idx.count(g_name_dna[i])) {
		    flog << g_name_dna[i] << " ";
	        }
            }
	    flog << endl;
	}
        if (g_exp.size() != g_exp_idx.size()) {
	    flog << "the number of genes in the expression file:" << g_exp_idx.size() << endl;
	    flog << "Names of genes in expression file but not sequence file:";
	    set<string> seq_name;
            for (unsigned int i=0; i<g_name_dna.size(); i++) {
		seq_name.insert(g_name_dna[i]);
	    }
            for (map<string,int>::iterator it=g_exp_idx.begin(); 
	      g_exp_idx.end() != it; it++) {
                if (!seq_name.count(it->first)) {
		    flog << it->first << " ";
	        }
            }
	    flog << endl;
	}
	flog << "the number of genes common to the sequence and expression files:" << g_exp.size() << endl;
    }

// search reverse complement depending on rev_comp_yes
    if (rev_comp_yes)
        append_reverse_complement(upstream_dna);

    /* randomize gene expression, for testing
srand(time(0));

for(int t=0;t<100*g_exp.size();t++) {
    int i1=rand()%g_exp.size();
    int i2=rand()%g_exp.size();
    double tmp=g_exp[i1];
    g_exp[i1]=g_exp[i2];
    g_exp[i2]=tmp;
}
*/

    int dna_length=0;
    for (unsigned int iseq=0; iseq<upstream_dna.size(); iseq++)
        dna_length+=upstream_dna[iseq].size();
    dna_length /= upstream_dna.size();

    // normalize g_exp
    double a=0;
    double a2=0;
    for (unsigned int i=0; i<g_exp.size(); i++) {
        a += g_exp[i];
        a2 += g_exp[i]*g_exp[i];
    }
    a /= g_exp.size();
    a2=1./sqrt(a2-g_exp.size()*a*a);
    for (unsigned int i=0; i<g_exp.size(); i++) {
        g_exp[i]=(g_exp[i]-a)*a2;
    }

    // screening
    map<string, motif_pearson> good_motifs;

    // print IUPAC used
    map<char, string> iupac_inv;
    for (map<char, string>::iterator it=iupac.begin(); it != iupac.end(); it++)
        for (string::iterator is=it->second.begin(); is != it->second.end(); is++)
            iupac_inv[*is] += it->first;
    for (map<char, string>::iterator it=iupac_inv.begin(); it != iupac_inv.end(); it++)
        flog << it->first << '(' << it->second << ')' << ", ";
    flog << endl;

    // log of n_motif_max for each (m,l)
    // 1st index (m) is n_iupac the 2nd (l) is the length
    vector<vector<double> > bonferroni_correction;
    // initializing
    for (int m=0; m<=n_mutation; m++) {
        vector<double> tmp(n_pattern+1, 0.);
        bonferroni_correction.push_back(tmp);
    }
    int time0=time(NULL);
    int gm=0;
    for (int pl=n_pattern; pl >= MOTIF_MIN_LENGTH; pl--) {
        for (int nm=n_mutation; nm >= 0; nm--) {
            map<string, motif_pearson> pre_motifs_neg;
            screening top_list (pl, nm, g_exp, upstream_dna, pre_motifs_neg, good_motifs);
            bonferroni_correction[nm][pl] = log((double) top_list.n_motif_max());
/*  *********
when <n> (average number of repeat per promoter) is larger than 1,
screening become ineffective
this is the case for small n_pattern and large n_mutation
*/
            // print a warning when the pre screening will be dominated by negative n^2
            if (0 != nm && dna_length > dist_bwt_motif(pl, nm)) {
                flog << "pre-screening will not work well for \n dna_length=" 
		     << dna_length << "\tmotif_length=" << pl << "\tn_iupac=" << nm
                     << ";\t we suggest you increase motif_length or decrease n_iupac." << endl;
            }

            top_list.enumerate_mutation(0, 0);

            // compute Pearson Coefficient that top_list misses
            flog << "pattern length=" << pl << "\tmutation=" << nm << endl
                << "Pearson Threshold: " << top_list.pearson_threshold() <<endl
                << "motif requiring additional screening  (total motif): " 
                << pre_motifs_neg.size() << '(' << top_list.n_motif_max() << ')' <<endl
                << "TimeStamp="<<time(NULL)-time0<<"sec" << endl;
            flog.flush();

            flog << "TimeStamp before screen_neg ="<<time(NULL)-time0<<"sec" << endl;
            if (pre_motifs_neg.size())
                screen_neg (pre_motifs_neg, upstream_dna);
            flog << "TimeStamp after screen_neg ="<<time(NULL)-time0<<"sec" << endl;

            flog << "# of candidate good motif: " << good_motifs.size() 
                << "\tincluding added from neg list:" << good_motifs.size()-gm <<endl;
            flog.flush();

            gm=good_motifs.size();
            for (map<string, motif_pearson>::iterator it=pre_motifs_neg.begin();
                pre_motifs_neg.end() != it; it++)
            {
                if (fabs(it->second.pearson()) > top_list.pearson_threshold())
                    good_motifs.insert(make_pair(it->first, it->second));
            }
        }
    }
/*
    double global_pearson_threshold = 
        -zbrent(0.5*(1.-pow(1.-PROB7, 1./n_motif_max)))/sqrt((double) 0.5*g_exp.size());
    global_pearson_threshold=fabs(global_pearson_threshold);
*/
    double p_value_sector_correction=log(
	((double) ((n_mutation+1)*(n_pattern-MOTIF_MIN_LENGTH+1))));
    double global_pv_threshold=log(
	((double) ((n_mutation+1)*(n_pattern-MOTIF_MIN_LENGTH+1)))/Evalue);
    double g_norm_factor = 1.;
    int motifout=0;
    do {
        double max_pv=0.;
        double max_pearson=0.;
        string max_string;
        vector<pair<double, string> > gd_mtf;
        for (map<string, motif_pearson>::iterator it=good_motifs.begin();
            good_motifs.end() != it; it++)
        {
            if (it->second.good_pearson()) {
                double p=p_value(g_exp.size(), g_norm_factor* it->second.pearson() );
                p -= bonferroni_correction[get_n_iupac(it->first)][it->first.size()];
                if ( max_pv < p) {
                    max_pearson=g_norm_factor* it->second.pearson();
                    max_pv = p;
                    max_string=it->first;
                }
            }
        }
        for (map<string, motif_pearson>::iterator it=good_motifs.begin();
            good_motifs.end() != it; it++)
        {
            if (!(it->second.good_pearson())) {
                double p=p_value(g_exp.size(), g_norm_factor* it->second.pearson() );
                p -= bonferroni_correction[get_n_iupac(it->first)][it->first.size()];
                gd_mtf.push_back(make_pair(p, it->first));
            }
        }

        // sort according to pearson coefficient
        sort(gd_mtf.begin(), gd_mtf.end(), sortPair);

        vector<int> motif_count(g_exp.size(), 0);
        vector<int> motif_count_max(g_exp.size(), 0);
        vector<pair<int, int> > max_motif;
        for (int pl=n_pattern; pl >= MOTIF_MIN_LENGTH; pl--) {
            pearson cal_pearson(pl, upstream_dna);

            vector<pair<double, string> >::iterator itl=gd_mtf.begin();
            for (; gd_mtf.end() != itl; itl++) {
                if (itl->second.size() != pl)   // motif of length pl only
                    continue;
                map<string, motif_pearson>::iterator imap=good_motifs.find(itl->second);
                assert (good_motifs.end() != imap);
                double p=p_value(g_exp.size(), g_norm_factor* imap->second.pearson() );
                p -= bonferroni_correction[get_n_iupac(imap->first)][imap->first.size()];
                if (p < max_pv) {
                    break;
                }
                // compute real pearson
                motif_pearson &mp=imap->second;
                motif_count.assign(g_exp.size(), 0);
                cal_pearson.pearson_for_one(itl->second, mp, motif_count);
                p=p_value(g_exp.size(), g_norm_factor* mp.pearson() );
                p -= bonferroni_correction[get_n_iupac(itl->second)][itl->second.size()];
                if (p >= max_pv) {
                    max_pearson=mp.pearson();
                    max_pv=p;
                    max_motif.clear();
                    max_string=itl->second;
                    for (unsigned int i=0; i<motif_count.size(); i++) {
                        motif_count_max[i]=motif_count[i];
                        if (motif_count[i])
                            max_motif.push_back (make_pair(i, motif_count[i]));
                    }
                }
            }
            flog << "motif length: " << pl 
                << "# of motifs searched: " << itl - gd_mtf.begin()
                << "\tTimeStamp="<<time(NULL)-time0<<"sec" << endl;
            flog.flush();
        }
        // print the motif and the -log_10(p_value)
        cout << max_string <<'\t' << max_pearson << '\t' 
	     << (max_pv - p_value_sector_correction)/log(10.) <<endl;
        cout.flush();

	// Fix from Jiashun Zheng that prevents infinite looping 
	// when max_pearson == 0
	if (max_pearson == 0) {
	  exit(0);
	}

        if (0 == max_motif.size()) {        // max_motif not yet computed
            pearson cal_pearson(max_string.size(), upstream_dna);
            motif_count.assign(g_exp.size(), 0);
            cal_pearson.pearson_for_one(max_string, good_motifs.find(max_string)->second, motif_count);
            for (unsigned int i=0; i<motif_count.size(); i++) {
                if (motif_count[i])
                    max_motif.push_back (make_pair(i, motif_count[i]));
            }
        }
#ifdef _DEBUG_TEST
        //compare pearson against direct calculation
        cout<<"max_pearson="<<max_pearson<<'\t';
        test_pearson(g_exp, max_motif);
#endif
        // substract n(max_string) from gexp; update relevant variables
        for (int pl=n_pattern; pl >= MOTIF_MIN_LENGTH; pl--) {
            gexp_new update_gxn(pl, good_motifs);
            update_gxn.update_pearson(max_motif, upstream_dna, g_exp, good_motifs, max_string);
        }
        update_gexp(max_motif, g_exp);
        g_norm_factor = norm_factor(g_exp);

        // remove from the list good_motifs the one that fall below noise threshold
        vector<string> remove;
        for (map<string, motif_pearson>::iterator it=good_motifs.begin();
            good_motifs.end() != it; it++)
        {
            double p=p_value(g_exp.size(), g_norm_factor* it->second.pearson() );
            p -= bonferroni_correction[get_n_iupac(it->first)][it->first.size()];
            if (p < global_pv_threshold)
                remove.push_back(it->first);
        }
        for (vector<string>::iterator it=remove.begin(); remove.end() != it; it++)
            good_motifs.erase(*it);

        if (1==good_motifs.size()) {
            string mtf=good_motifs.begin()->first;
            motif_pearson &mp=good_motifs.begin()->second;
            double p=p_value(g_exp.size(), g_norm_factor* mp.pearson() );
            p -= bonferroni_correction[get_n_iupac(mtf)][mtf.size()];
            if (p > global_pv_threshold)
        	cout << mtf <<'\t' << mp.pearson() << '\t' 
	     	     << (p - p_value_sector_correction)/log(10.) <<endl;
            break;
        }

    } while (good_motifs.size() && motifout++ < n_motif_out);

    return(0);
}

/*
// print number of motifs for each "gene"
{
int j=0;
for (int i=0; i<g_exp.size(); i++) {
    if (j<max_motif.size() && max_motif[j].first == i) {
        cout << max_motif[j].second << '\t' << g_exp[i]<<endl;
	j++;
    } else {
        cout << 0 << '\t' << g_exp[i]<<endl;
    }
}
}
for (int i=0; i<g_exp.size(); i++)
    cout << motif_count_max[i] << '\t' << g_exp[i]<<endl;
*/
