# Supplementary material for: fREDUCE: Detection of degenerate regulatory elements using correlation with expression
Source: BMC Bioinformatics. 2007 Oct 17;8:399. doi: 10.1186/1471-2105-8-399 (PMC2174516; doi:10.1186/1471-2105-8-399)
Supplement: Additional file 3 — fREDUCE-1.1.tar.gz. fREDUCE source [file 1471-2105-8-399-S3.gz › fREDUCE-1.1/freduce.h]

/************************
Notices for the fREDUCE Code

This software is provided without any warranty, either expressed or implied.

For more information about the fREDUCE Code 
contact Shoudan Liang, UT MD Anderson Cancer Center
(E-mail: shoudan@mdanderson.org, Phone: 713-745-9283);
or Hao Li, University of California San Francisco
(E-mail: hli@biochem.ucsf.edu, Phone: (415) 502-8187).
***************************/
#include <string>
#include <vector>
#include <iostream>
#include <map>
#include <set>
#include <list>

using namespace std;

extern void set_iupac(map<char, string> &iupac);
extern void set_iupac(map<char, string> &iupac, string iupac_symbols_used);
extern void rank_motifs(vector<string> &org_dna, vector<double> &gexp, list<string> &good_patterns, double pearson_threshold);
extern double zbrent(double p_target);
extern void append_reverse_complement(vector<string> &upstream_dna);
extern double p_value(int n_gene, double pearson);
extern int get_n_iupac(const string &s);

const double EPS=1e-8;

extern double Evalue;     

extern double log_erfcc(double x);

const unsigned int TOOBIG_npattern=13;

extern map<char, string> iupac;

//#define _DEBUG_TEST_1      // turn on debugging code for comparing screening result with code in pearson.cpp;
                            // when this option is on, the pearson coefficient is computed incorrectly
                            // see average.pearson(), it must be turn off when done debugging
