# Supplementary material for: fREDUCE: Detection of degenerate regulatory elements using correlation with expression
Source: BMC Bioinformatics. 2007 Oct 17;8:399. doi: 10.1186/1471-2105-8-399 (PMC2174516; doi:10.1186/1471-2105-8-399)
Supplement: Additional file 3 — fREDUCE-1.1.tar.gz. fREDUCE source [file 1471-2105-8-399-S3.gz › fREDUCE-1.1/makefile]

.cpp.o :
	g++ -c -O $<

freduce: freduce.o pearson.o pearson_motif.o read_input.o screen_neg.o screening.o zbrent.o
	g++ -o freduce -O freduce.o pearson.o pearson_motif.o read_input.o screen_neg.o screening.o zbrent.o -lm

freduce.o : freduce.cpp
	g++ -c -O freduce.cpp

pearson.o : pearson.cpp
	g++ -c -O pearson.cpp

pearson_motif.o : pearson_motif.cpp
	g++ -c -O pearson_motif.cpp

read_input.o : read_input.cpp
	g++ -c -O read_input.cpp

screen_neg.o : screen_neg.cpp
	g++ -c -O screen_neg.cpp

screening.o : screening.cpp
	g++ -c -O screening.cpp

zbrent.o : zbrent.cpp
	g++ -c -O zbrent.cpp

freduce.cpp read_input.cpp : fasta.h
freduce.cpp pearson.cpp pearson_motif.cpp screen_neg.cpp screening.cpp zbrent.cpp:freduce.h
freduce.cpp pearson_motif.cpp:pearson.h
freduce.cpp pearson_motif.cpp screen_neg.cpp screening.cpp:screening.h
screen.h : topmotif.h
