# Supplementary material for: fREDUCE: Detection of degenerate regulatory elements using correlation with expression
Source: BMC Bioinformatics. 2007 Oct 17;8:399. doi: 10.1186/1471-2105-8-399 (PMC2174516; doi:10.1186/1471-2105-8-399)
Supplement: Additional file 3 — fREDUCE-1.1.tar.gz. fREDUCE source [file 1471-2105-8-399-S3.gz › fREDUCE-1.1/pearson.cpp]

/************************
Notices for the fREDUCE Code

This software is provided without any warranty, either expressed or implied.

For more information about the fREDUCE Code
contact Shoudan Liang, UT MD Anderson Cancer Center
(E-mail: shoudan@mdanderson.org, Phone: 713-745-9283);
or Hao Li, University of California San Francisco
(E-mail: hli@biochem.ucsf.edu, Phone: (415) 502-8187).
***************************/ 
// compute the pearson correlation directly
// for the good motifs given to the 3rd argument of rank_motif()

#include <list>
#include <math.h>
#include <assert.h>

#include "freduce.h"

using namespace std;

class average {
private:
    double dot_prod;
    int matches;
    int matches2;
public:
    average() : dot_prod(0.), matches(0), matches2(0) {};
    void update(int n, double gexp) {matches+=n; matches2+=n*n; dot_prod+=n*gexp;};
    double pearson(int ngene);
};

#ifdef _DEBUG_TEST_1
double average::pearson(int ngene) {
    double x=matches;
    x=x*(1. - x/ngene);
    if (x < EPS) return 0.;
    return dot_prod/sqrt(x);
}
#else
double average::pearson(int ngene) {
    double x=(double) matches /(double) ngene;
    x=sqrt(((double) matches2) - ((double) ngene) * x*x);
    if (fabs(x) < EPS) return 0.;
    return dot_prod/x;
}
#endif

class enumerate {
private:
    int max_mismatch;
    string pattern;
    string working_seq;
    map<char, string> &iupac;
    int n_iupac;
    map<string,int> pattern_count;
    map<string, average> &pattern_set;
    set<string> &prefix_set;
public:
    enumerate(set<string> &prefix, map<string, average> &ptn, map<char, string> &up, int n_m);
    void set_seq(string &seq);
    void multiply(int nw);
    void set_wstring(string &s) {working_seq=s;};
    void update(double gexp_gene);
};

void enumerate::set_seq(string &seq)  {
    working_seq=seq;
    pattern.clear();
}

// generate all possible sub-sequences
void enumerate::multiply (int n_wildcard) {     // the length of the sequence so far
    pattern += working_seq[pattern.size()];
    if (pattern_set.count(pattern))
        pattern_count[pattern]++;
    if (pattern.size() < working_seq.size() && prefix_set.count(pattern))
        multiply(n_wildcard);
    pattern.erase(pattern.size()-1);
    if (max_mismatch == n_wildcard)
        return;
    for (int i=1; i<n_iupac; i++) {     // starting from 1 to exclude itself
        pattern += iupac[working_seq[pattern.size()]][i];
        if (pattern_set.count(pattern))
            pattern_count[pattern]++;
        if (pattern.size() < working_seq.size() && prefix_set.count(pattern))
            multiply(n_wildcard+1);
        pattern.erase(pattern.size()-1);
    }
}

enumerate::enumerate (set<string> &prefix, map<string, average> &ptn, map<char, string> &up, int n_m) 
: prefix_set(prefix), pattern_set(ptn), iupac(up), max_mismatch(n_m) {
    n_iupac=iupac['A'].size();
    assert(iupac['C'].size() == n_iupac);
    assert(iupac['G'].size() == n_iupac);
    assert(iupac['T'].size() == n_iupac);
}

// input:   (1) gexp: gene expression
//          (2) dna_seq: dna sequence for each gene
//          (3) good_patterns: list of prescreened motifs
// output:  (1) best motif, 
//          (2) substract best motif component from gene expressin
//          (3) remove unpromissing motif from the list
void rank_motifs(vector<string> &org_dna, vector<double> &gexp, list<string> &good_patterns, double pearson_threshold) {
    // define iupac
    map<string, average> pattern_set;   // all strings in good_patterns
    set<string> prefix_set;             // set of all prefix string of good_patterns

    // initialize prefix_set and pattern_set
    unsigned int min_pattern_length=1000;        // minimum pattern length
    unsigned int max_pattern_length=0;           // maximun pattern length
    unsigned int max_mismatch=0;                 // maximun mismatch
    average nu; // default average
    // initialize pattern_set and prefix_set; determine min and max pattern_length
    for (list<string>::iterator it=good_patterns.begin(); it != good_patterns.end(); it++) {
        for (unsigned int l=1; l<it->size(); l++)
            prefix_set.insert(it->substr(0, l));
        pattern_set.insert(make_pair(*it, nu));
        // find the min and max string length
        if (it->size() < min_pattern_length)
            min_pattern_length=it->size();
        if (it->size() > max_pattern_length)
            max_pattern_length=it->size();
        // find max mis-match
        unsigned int mm=0;
        for (string::size_type idx=0; string::npos != (idx=it->find_first_not_of("ACGT", idx)); idx++, mm++)
            ;
        if (mm > max_mismatch)
            max_mismatch=mm;
    }
    // compute the pearson correlation one gene at a time for all factors
    for (unsigned int iseq=0; iseq<org_dna.size(); iseq++) {
        enumerate upstream(prefix_set, pattern_set, iupac, max_mismatch);
        for (unsigned int idx=0; idx<org_dna[iseq].size()-min_pattern_length; idx++) {
            string sw=org_dna[iseq].substr(idx, max_pattern_length);
            upstream.set_wstring(sw);
            upstream.multiply(0);
        }
        upstream.update(gexp[iseq]);
    }


    // faster for removing motifs below threshold
    for (list<string>::iterator it=good_patterns.begin(); it != good_patterns.end();) {
        double x=pattern_set[*it].pearson(gexp.size());
cout<<x<<'\t'<< *it << endl;
        if (fabs(x) < pearson_threshold) {    // remove from the list
            it=good_patterns.erase(it);
        } else
            it++;
    }

    // find the best factor
    double best=0;
    string best_pattern;
    for (map<string, average>::iterator it = pattern_set.begin(); it != pattern_set.end(); it++) {
        double x=it->second.pearson(gexp.size());
        // delete motifs below threshold
        if (x < pearson_threshold)
            good_patterns.remove(it->first);
#ifdef _DEBUG_TEST_1
        if (0 != x)
            cout << it->first << '\t' << x << endl;
#endif
        if (best < x) {
            best=x;
            best_pattern=it->first;
        }
    }


    //
    // substract the best factor from the gexp
    //
#ifdef _DEBUG_TEST
// codes inside #ifdef #endif are for checking inner product calculation
// best and pear must agree
    double pear=0.;
    int n2=0;
    int n=0;
#endif
    for (unsigned int iseq=0; iseq<org_dna.size(); iseq++) {
        int matches=0;
        for (unsigned int idx=0; idx<org_dna[iseq].size()-best_pattern.size(); idx++) {
            unsigned int j;
            for (j=0; j<best_pattern.size(); j++) {
                if (best_pattern[j] != org_dna[iseq][idx+j] 
                && string::npos == iupac[org_dna[iseq][idx+j]].find(best_pattern[j]))
                    break;
            }
            if (best_pattern.size() == j)
                matches++;
        }
//        gexp[iseq] -= matches;
#ifdef _DEBUG_TEST
        pear += gexp[iseq]*matches;
        n+=matches;
        n2+=matches*matches;
#endif
    }
#ifdef _DEBUG_TEST
    pear /= sqrt(n2-((double) n*n)/((double) gexp.size()));
    cout << best << '\t' << pear<<endl;
#endif
}


// update inner product
void enumerate::update(double gexp_gene) {
    map<string,int>::iterator it=pattern_count.begin();
    for (; it != pattern_count.end(); it++) {
        pattern_set[it->first].update(it->second, gexp_gene);
    }
}
