# Supplementary material for: fREDUCE: Detection of degenerate regulatory elements using correlation with expression
Source: BMC Bioinformatics. 2007 Oct 17;8:399. doi: 10.1186/1471-2105-8-399 (PMC2174516; doi:10.1186/1471-2105-8-399)
Supplement: Additional file 3 — fREDUCE-1.1.tar.gz. fREDUCE source [file 1471-2105-8-399-S3.gz › fREDUCE-1.1/pearson.h]

/************************
Notices for the fREDUCE Code

This software is provided without any warranty, either expressed or implied.

For more information about the fREDUCE Code 
contact Shoudan Liang, UT MD Anderson Cancer Center
(E-mail: shoudan@mdanderson.org, Phone: 713-745-9283);
or Hao Li, University of California San Francisco
(E-mail: hli@biochem.ucsf.edu, Phone: (415) 502-8187).
***************************/
#include <map>
#include <string>
#include <vector>
#include <assert.h>
#include <math.h>

using namespace std;


class pearson {
private:
    map<string, vector<short unsigned int> > motif_gid_set;
    map<char, string> iupac_inv;
    unsigned int n_pattern;
public:
    pearson(unsigned int n_p, vector<string> &org_dna);
    ~pearson() {};
    double pearson_for_one (string motif, motif_pearson &mp, vector<int> &motif_count);
};

class gexp_new {
private:
    map<char, int> nucl_idx;
    map<unsigned int, vector<motif_pearson *> > map_pmotif;
    vector<bool> marker;
    map<char, string> iupac_inv;
    unsigned int n_pattern;
public:
    gexp_new (unsigned int n_p, map<string, motif_pearson> &screened_motifs);
    ~gexp_new() {};
    unsigned int pattern_to_idx(string &pattern);
    void update_pearson(vector<pair<int, int> > &gid_n, vector<string> &org_dna, 
        vector<double> &g_exp, map<string, motif_pearson> &, string &);
};

void update_gexp(vector<pair<int, int> > &gid_n, vector<double> &g_exp);
double norm_factor(vector<double> &g_exp);
void test_pearson(vector<double> &g_exp, vector<pair<int, int> > &max_motif);
