# Supplementary material for: fREDUCE: Detection of degenerate regulatory elements using correlation with expression
Source: BMC Bioinformatics. 2007 Oct 17;8:399. doi: 10.1186/1471-2105-8-399 (PMC2174516; doi:10.1186/1471-2105-8-399)
Supplement: Additional file 3 — fREDUCE-1.1.tar.gz. fREDUCE source [file 1471-2105-8-399-S3.gz › fREDUCE-1.1/pearson_motif.cpp]

/************************
Notices for the fREDUCE Code

This software is provided without any warranty, either expressed or implied.

For more information about the fREDUCE Code
contact Shoudan Liang, UT MD Anderson Cancer Center
(E-mail: shoudan@mdanderson.org, Phone: 713-745-9283);
or Hao Li, University of California San Francisco
(E-mail: hli@biochem.ucsf.edu, Phone: (415) 502-8187).
***************************/ 
#include "freduce.h"
#include "screening.h"
#include "pearson.h"
#include <math.h>

extern void set_iupac_inv(map<char, string> &iupac_inv);


double pearson::pearson_for_one (string motif, motif_pearson &mp, vector<int> &motif_count) {
    motif_count.assign(motif_count.size(), 0);
    int n_mutation=0;
    vector<string::size_type> index_iupac;

    for (string::size_type idx=0; string::npos != (idx=motif.find_first_not_of("ACGT", idx)); idx++) {
        index_iupac.push_back(idx);
        n_mutation++;
    }

    string word=motif;
    switch (n_mutation) {
        case 0: 
            {
            map<string, vector<short unsigned int> >::iterator gid=motif_gid_set.find(word);
            if (motif_gid_set.end() != gid) {
                for (vector<short unsigned int>::iterator it=gid->second.begin(); it != gid->second.end(); it++) {
                    motif_count[*it]++;
                }
            }
            break;
            }
        case 1: 
            {
            for (string::iterator it1=iupac_inv[motif[index_iupac[0]]].begin(); 
                it1 != iupac_inv[motif[index_iupac[0]]].end(); it1++) {
                    word[index_iupac[0]]=*it1;
                    map<string, vector<short unsigned int> >::iterator gid=motif_gid_set.find(word);
                    if (motif_gid_set.end() != gid) {
                        for (vector<short unsigned int>::iterator it=gid->second.begin(); it != gid->second.end(); it++) {
                            motif_count[*it]++;
                        }
                    }
                }
                break;
            }
        case 2: 
            {
            for (string::iterator it1=iupac_inv[motif[index_iupac[0]]].begin(); 
                it1 != iupac_inv[motif[index_iupac[0]]].end(); it1++) {
                    word[index_iupac[0]]=*it1;
                    for (string::iterator it2=iupac_inv[motif[index_iupac[1]]].begin(); 
                        it2 != iupac_inv[motif[index_iupac[1]]].end(); it2++) {
                            word[index_iupac[1]]=*it2;
                            map<string, vector<short unsigned int> >::iterator gid=motif_gid_set.find(word);
                            if (motif_gid_set.end() != gid) {
                                for (vector<short unsigned int>::iterator it=gid->second.begin(); it != gid->second.end(); it++) {
                                    motif_count[*it]++;
                                }
                            }
                        }
                }
                break;
            }
        case 3: 
            {
            for (string::iterator it1=iupac_inv[motif[index_iupac[0]]].begin(); 
                it1 != iupac_inv[motif[index_iupac[0]]].end(); it1++) {
                    word[index_iupac[0]]=*it1;
                    for (string::iterator it2=iupac_inv[motif[index_iupac[1]]].begin(); 
                        it2 != iupac_inv[motif[index_iupac[1]]].end(); it2++) {
                            word[index_iupac[1]]=*it2;
                            for (string::iterator it3=iupac_inv[motif[index_iupac[2]]].begin(); 
                                it3 != iupac_inv[motif[index_iupac[2]]].end(); it3++) {
                                    word[index_iupac[2]]=*it3;
                                    map<string, vector<short unsigned int> >::iterator gid=motif_gid_set.find(word);
                                    if (motif_gid_set.end() != gid) {
                                        for (vector<short unsigned int>::iterator it=gid->second.begin(); it != gid->second.end(); it++) {
                                            motif_count[*it]++;
                                        }
                                    }
                                }
                        }
                }
                break;
            }
    }
    /*
    double pear=0;
    int n=0;
    int n2=0;
    for (unsigned int i=0; i< gexp.size(); i++) {
        pear += gexp[i] * motif_count[i];
        n  += motif_count[i];
        n2 += motif_count[i] * motif_count[i];
    }
    pear /= sqrt(n2-((double) n*n)/((double) gexp.size()));
    return pear;
    */
    mp.init_sum_n2();
    for (vector<int>::iterator it=motif_count.begin(); motif_count.end() != it; it++) {
        mp.update_motif_count(*it);
    }

}


pearson::pearson (unsigned int n_p, vector<string> &org_dna) : n_pattern(n_p) {
    // determine iupac_inv
    for (map<char, string>::iterator it=iupac.begin(); it != iupac.end(); it++) {
        for (string::iterator is=it->second.begin(); is != it->second.end(); is++) {
            if ('A' != *is && 'C' != *is && 'G' != *is && 'T' != *is)
                iupac_inv[*is] += it->first;
        }
    } 

    for (unsigned short int iseq=0; iseq<org_dna.size(); iseq++) {
        unsigned int ibegin=0;
        unsigned int iend;
        do {
            iend=org_dna[iseq].find_first_not_of("ACGT", ibegin);
            if (string::npos == iend)
                iend = org_dna[iseq].size();
            for (unsigned int idx=ibegin; idx+n_pattern<=iend; idx++) {
                string motif=org_dna[iseq].substr(idx, n_pattern);
                map<string, vector<short unsigned int> >::iterator gid=motif_gid_set.find(motif);
                if (motif_gid_set.end() == gid) {
                    vector<short unsigned int> t;
                    t.push_back((short unsigned int) iseq);
                    motif_gid_set.insert(make_pair(motif, t));
                } else {
                    gid->second.push_back(iseq);
                }
            }
            ibegin=iend+n_pattern+1;
        } while (ibegin+n_pattern<= org_dna[iseq].size());
    }
}


gexp_new::gexp_new (unsigned int n_p, map<string, motif_pearson> &screened_motifs) {
    if (screened_motifs.empty())
        return;
    n_pattern=n_p;
    nucl_idx['A']=0;
    nucl_idx['C']=1;
    nucl_idx['G']=2;
    nucl_idx['T']=3;
    // determine iupac_inv
    for (map<char, string>::iterator it=iupac.begin(); it != iupac.end(); it++) {
        for (string::iterator is=it->second.begin(); is != it->second.end(); is++) {
            if ('A' != *is && 'C' != *is && 'G' != *is && 'T' != *is)
                iupac_inv[*is] += it->first;
        }
    }

    // initialize marker to false
    marker.reserve(1<<(2*n_pattern));
    marker.assign(1<<(2*n_pattern), false);
    for (map<string, motif_pearson>::iterator it=screened_motifs.begin(); screened_motifs.end() != it; it++) {
        if (it->first.size() != n_pattern)  // process length n_pattern motif only
            continue;
        int n_mutation=0;
        vector<string::size_type> index_iupac;
        for (string::size_type idx=0; string::npos != (idx=it->first.find_first_not_of("ACGT", idx)); idx++) {
            index_iupac.push_back(idx);
            n_mutation++;
        }
        string word=it->first;
        motif_pearson *pmotif=&(it->second);
        switch (n_mutation) {
        case 0: {
            unsigned int idx=pattern_to_idx(word);
            map_pmotif[idx].push_back(pmotif);
            marker[idx]=true;
            break;
                }
        case 1: {
            map<char, string>::iterator str1=iupac_inv.find(it->first[index_iupac[0]]);
            for (string::iterator it1=str1->second.begin(); it1 != str1->second.end(); it1++) {
                word[index_iupac[0]]=*it1;
                unsigned int idx=pattern_to_idx(word);
                map_pmotif[idx].push_back(pmotif);
                marker[idx]=true;
            }
            break;
                }
        case 2: {
            map<char, string>::iterator str1=iupac_inv.find(it->first[index_iupac[0]]);
            for (string::iterator it1=str1->second.begin(); it1 != str1->second.end(); it1++) {
                word[index_iupac[0]]=*it1;
                map<char, string>::iterator str2=iupac_inv.find(it->first[index_iupac[1]]);
                for (string::iterator it2=str2->second.begin(); it2 != str2->second.end(); it2++) {
                    word[index_iupac[1]]=*it2;
                    unsigned int idx=pattern_to_idx(word);
                    map_pmotif[idx].push_back(pmotif);
                    marker[idx]=true;
                }
            }
            break;
                }
        case 3: {
            map<char, string>::iterator str1=iupac_inv.find(it->first[index_iupac[0]]);
            for (string::iterator it1=str1->second.begin(); it1 != str1->second.end(); it1++) {
                word[index_iupac[0]]=*it1;
                map<char, string>::iterator str2=iupac_inv.find(it->first[index_iupac[1]]);
                for (string::iterator it2=str2->second.begin(); it2 != str2->second.end(); it2++) {
                    word[index_iupac[1]]=*it2;
                    map<char, string>::iterator str3=iupac_inv.find(it->first[index_iupac[2]]);
                    for (string::iterator it3=str3->second.begin(); it3 != str3->second.end(); it3++) {
                        word[index_iupac[2]]=*it3;
                        unsigned int idx=pattern_to_idx(word);
                        map_pmotif[idx].push_back(pmotif);
                        marker[idx]=true;
                    }
                }
            }
            break;
                }
        }
    }
}

// recompute _inner_product after substracting f . n from gexp
// the first int is a index to gene id that is has none zero n , motif copy number, the second int is n.
// f.n is substracted from g_exp
void gexp_new::update_pearson(vector<pair<int, int> > &gid_n, vector<string> &org_dna, 
                              vector<double> &g_exp, map<string, motif_pearson> &good_motifs, string &ms) {
    if (map_pmotif.empty())
        return;
    double f=0;
    int n=0;
    int n2=0;
    for (vector<pair<int, int> >::iterator it=gid_n.begin(); gid_n.end() != it; it++) {
        f += g_exp[it->first] * it->second;
        n += it->second;
        n2 += it->second * it->second;
    }
   // do not need to substract out n_ave*sum g_exp 
    double n_ave=n/((double) g_exp.size());
    double norm=1./sqrt(n2-n*n_ave);
    f *= norm;
    // compute new gene expression vector g_exp
    /*
    double g = f*norm;
    for (vector<pair<int, int> >::iterator it=gid_n.begin(); gid_n.end() != it; it++)
        g_exp[it->first] -= g * it->second;

    g *= n_ave;
    for (vector<double>::iterator it=g_exp.begin(); g_exp.end() != it; it++)
        *it += g;
       */

    // g' = g - f.n (n is (N-<N>)/sqrt(<N^2>-G <N>^2)
    // now update sum of g N
    // first f . N * norm correction
    for (vector<pair<int, int> >::iterator it=gid_n.begin(); gid_n.end() != it; it++) {
        double fxn= -f* (it->second)*norm;
        // str_idx= sum_i 4^i S[i] where S[i] is the i-th
        int np2=(n_pattern-1)<<1;
        unsigned int ibegin=0;
        unsigned int iend;
        do {
            iend=org_dna[it->first].find_first_not_of("ACGT", ibegin);
            if (string::npos == iend)
                iend = org_dna[it->first].size();

            if (iend >= ibegin+n_pattern) {
                unsigned int str_idx=0;
                unsigned int idx=ibegin;
                for (; idx<ibegin+n_pattern; idx++) {
                    str_idx += (1<<(2*(idx-ibegin)))*nucl_idx[org_dna[it->first][idx]];
                }
                if (marker[str_idx]) {
                    map<unsigned int, vector<motif_pearson *> >::iterator imap=map_pmotif.find(str_idx);
                    for (vector<motif_pearson *>::iterator im=imap->second.begin(); imap->second.end() != im; im++) {
                        (*im)->update_inner_product(fxn);
                    }
                }

                for (; idx<iend; idx++) {
#ifdef _DEBUG_TEST
                    int tstr_idx=0;
                    for (unsigned int tidx=0; tidx<n_pattern; tidx++) {
                        tstr_idx += (1<<(2*tidx))*nucl_idx[org_dna[it->first][idx-n_pattern + tidx]];
                    }
                    assert(str_idx == tstr_idx);
#endif
                    str_idx=(str_idx>>2) + (nucl_idx[org_dna[it->first][idx]]<<np2);
#ifdef _DEBUG_TEST
                    assert((int) str_idx < (1<<(n_pattern<<1)));
#endif
                    if (marker[str_idx]) {
                        map<unsigned int, vector<motif_pearson *> >::iterator imap=map_pmotif.find(str_idx);
                        for (vector<motif_pearson *>::iterator im=imap->second.begin(); imap->second.end() != im; im++) {
                            (*im)->update_inner_product(fxn);
                        }
                    }
                }
            }
            ibegin=iend+1;
        } while (ibegin+n_pattern<= org_dna[it->first].size());
    }
    // then - f. <N> * norm
    double fxn= f*n_ave*norm;
    for (map<string, motif_pearson>::iterator im=good_motifs.begin(); good_motifs.end() != im; im++) {
        if (im->first.size() != n_pattern)  // process length n_pattern motif only
            continue;
        im->second.update_inner_product(im->second.sum_over_n() * fxn);
    }
}

void update_gexp(vector<pair<int, int> > &gid_n, vector<double> &g_exp) {
    double f=0;
    int n=0;
    int n2=0;
    for (vector<pair<int, int> >::iterator it=gid_n.begin(); gid_n.end() != it; it++) {
        f += g_exp[it->first] * it->second;
        n += it->second;
        n2 += it->second * it->second;
    }
   // do not need to substract out n_ave*sum g_exp 
    double n_ave=n/((double) g_exp.size());
    double norm=1./sqrt(n2-n*n_ave);
    f *= norm;
    // compute new gene expression vector g_exp
    double g = f*norm;
    for (vector<pair<int, int> >::iterator it=gid_n.begin(); gid_n.end() != it; it++)
        g_exp[it->first] -= g * it->second;

    g *= n_ave;
    for (vector<double>::iterator it=g_exp.begin(); g_exp.end() != it; it++)
        *it += g;
}

double norm_factor(vector<double> &g_exp) {
    double f=0.;

    // compute new gene expression vector g_exp
    for (vector<double>::iterator it=g_exp.begin(); g_exp.end() != it; it++)
        f += (*it) * (*it);
    f = sqrt(1./f);
    return f;
}


unsigned int gexp_new::pattern_to_idx(string &pattern) {
    unsigned int str_idx=0;
    for (unsigned int idx=0; idx<pattern.size(); idx++) {
#ifdef _DEBUG_TEST
    assert(pattern[idx] == 'A' || pattern[idx] == 'C' || pattern[idx] == 'G' || pattern[idx] == 'T');
#endif
        str_idx += (1<<(2*idx))*nucl_idx[pattern[idx]];
    }
    return str_idx;
}

// compute pearson directly
void test_pearson(vector<double> &g_exp, vector<pair<int, int> > &max_motif) {
    double f=0;
    int n=0;
    int n2=0;
    for (vector<pair<int, int> >::iterator it=max_motif.begin(); max_motif.end() != it; it++) {
        f += g_exp[it->first] * it->second;
        n += it->second;
        n2 += it->second * it->second;
    }
    double n_ave=n/((double) g_exp.size());
    double norm=1./sqrt(n2-n*n_ave);
    f *= norm;
    cout<<"direct_pearson="<<f<<endl;
}
