# Supplementary material for: fREDUCE: Detection of degenerate regulatory elements using correlation with expression
Source: BMC Bioinformatics. 2007 Oct 17;8:399. doi: 10.1186/1471-2105-8-399 (PMC2174516; doi:10.1186/1471-2105-8-399)
Supplement: Additional file 3 — fREDUCE-1.1.tar.gz. fREDUCE source [file 1471-2105-8-399-S3.gz › fREDUCE-1.1/read_input.cpp]

/************************
Notices for the fREDUCE Code

This software is provided without any warranty, either expressed or implied.

For more information about the fREDUCE Code
contact Shoudan Liang, UT MD Anderson Cancer Center
(E-mail: shoudan@mdanderson.org, Phone: 713-745-9283);
or Hao Li, University of California San Francisco
(E-mail: hli@biochem.ucsf.edu, Phone: (415) 502-8187).
***************************/ 
#include <fstream>
#include <vector>
#include <string>
#include <assert.h>
#include <iostream>
#include <map>
#include "stdio.h"
#include "fasta.h"

using namespace std;

// read a pair of file for upstream and microarray data in Hao Li's format

void append_reverse_complement(vector<string> &upstream_dna) {
    map<char, char> complement;
    complement['A']='T';
    complement['T']='A';
    complement['C']='G';
    complement['G']='C';
    complement['N']='N';

    for (unsigned int i=0; i<upstream_dna.size(); i++) {
        upstream_dna[i] += 'N';
        for (int j=(int) upstream_dna[i].size()-2; j>=0; j--)
            upstream_dna[i] += complement[upstream_dna[i][j]];
    }
}

void read_upstream_reduce(const char fn[], vector<string> &upstream_dna, vector<string> &gene_name ) {
    ifstream fin(fn);   // open gene expression data file
    if (!fin.good()) {
        cerr << "cannot open sequence file: " << fn << endl;
        exit(-1);
    }
    do {
        string g_name;
        string s;
        getline(fin, s, ':');   // gene name
        gene_name.push_back(s);
        getline(fin, s, ':');   // skip number 1
        getline(fin, s, ':');   // skip number 2
        getline(fin, s, ':');   // upstream sequence
        for (unsigned int i=0; i<s.size(); i++) {
            char c=s[i];        // must not be a space
            assert(!isspace(c));
            // convert to upper case
            c =  toupper(c);
            // if mod_c not one of the 4 bases, convert to 'N'
            if ((c != 'A') && (c != 'G') && (c != 'C') && (c != 'T'))
                c = 'N';
            s[i]=c;
        }
        upstream_dna.push_back(s);
        fin >> std::ws;      // skip white space
    } while (fin.good());
    fin.close();
}

void read_exp(const char fn[], vector<double> &g_exp, map<string, int> &g_exp_idx) {
    ifstream fin(fn);   // open gene expression data file
    if (!fin.good()) {
        cerr << "cannot open expression file: " << fn << endl;
        exit(-1);
    }
    assert (fin.good());
    string gn;    // gene id
    double x;
    while ((fin >> gn >> x).good()) {
        g_exp_idx[gn]=g_exp.size();
        g_exp.push_back(x);
    }
    fin.close();
}

void read_fasta(const char filename[], vector<string> &org_dna, vector<string> &seq_annot) {
    FILE *sequence_file;
    char c, mod_c;

    // open sequence file, report error if it doesn't exist
    if ((sequence_file = fopen(filename,"r")) == NULL) {
        printf("Error, can't open %s\n", filename);
        exit(-1);
        // load in the sequence file
    }
    // make sure file starts with >, which is first char of fasta format
    if ((c = getc(sequence_file)) != '>')
    {
        printf("file does not start with '>', it is not in fasta format\n");
        exit(-1);
    }
    // discard the rest of the line after >, as it is not sequence
    string annot;
    while ( ((c = getc(sequence_file)) != '\n') && (c != '\r') )
        annot += c;
    seq_annot.push_back(annot);
    annot.clear();

    string sequence;
    int ic;
    while  ( ((ic = getc(sequence_file)) != EOF)) {
        c=(char) ic;
        // ignore newline characters and other whitespace
        if (c == '>') {
            while ( ((c = getc(sequence_file)) != '\n') && (c != '\r') )
                annot += c;
            org_dna.push_back(sequence);
            seq_annot.push_back(annot);
            annot.clear();
            sequence.clear();
        } else if (!isspace(c))
        {
            // convert to upper case
            mod_c =  toupper(c);
            // if mod_c not one of the 4 bases, convert to 'N'
            if ((mod_c != 'A') && (mod_c != 'G') && (mod_c != 'C') &&
                (mod_c != 'T'))
                mod_c = 'N';
            sequence += mod_c;
        }
    }


    org_dna.push_back(sequence);

    // done with sequence file, close it
    fclose(sequence_file);
}
