# Supplementary material for: fREDUCE: Detection of degenerate regulatory elements using correlation with expression
Source: BMC Bioinformatics. 2007 Oct 17;8:399. doi: 10.1186/1471-2105-8-399 (PMC2174516; doi:10.1186/1471-2105-8-399)
Supplement: Additional file 3 — fREDUCE-1.1.tar.gz. fREDUCE source [file 1471-2105-8-399-S3.gz › fREDUCE-1.1/screen_neg.cpp]

/************************
Notices for the fREDUCE Code

This software is provided without any warranty, either expressed or implied.

For more information about the fREDUCE Code
contact Shoudan Liang, UT MD Anderson Cancer Center
(E-mail: shoudan@mdanderson.org, Phone: 713-745-9283);
or Hao Li, University of California San Francisco
(E-mail: hli@biochem.ucsf.edu, Phone: (415) 502-8187).
***************************/ 
#include <map>
#include <string>
#include <vector>
#include <assert.h>
#include <math.h>
#include "freduce.h"
#include "screening.h"

using namespace std;


// compute sum_n2 for motif having sum_n / n_gene > 1.
void screen_neg (map<string, motif_pearson> &motif_neg, vector<string> &org_dna) {
    map<unsigned int, vector<string> > map_motif;
    vector<bool> marker;
    map<char, string> iupac_inv;
    map<char, int> nucl_idx;

    nucl_idx['A']=0;
    nucl_idx['C']=1;
    nucl_idx['G']=2;
    nucl_idx['T']=3;
    // determine iupac_inv
    for (map<char, string>::iterator it=iupac.begin(); it != iupac.end(); it++) {
        for (string::iterator is=it->second.begin(); is != it->second.end(); is++) {
            if ('A' != *is && 'C' != *is && 'G' != *is && 'T' != *is)
                iupac_inv[*is] += it->first;
        }
    } 

    if (0 == motif_neg.size())
        return;
    // initialize marker to false
    unsigned int n_pattern=(motif_neg.begin())->first.size();
    marker.reserve(1<<(2*n_pattern));
    marker.assign(1<<(2*n_pattern), false);

    for (map<string, motif_pearson>::iterator it=motif_neg.begin(); motif_neg.end() != it; it++) {
        int n_mutation=0;
        vector<string::size_type> index_iupac;
        for (string::size_type idx=0; string::npos != (idx=it->first.find_first_not_of("ACGT", idx)); idx++) {
            index_iupac.push_back(idx);
            n_mutation++;
        }
        string word=it->first;
        string motif=it->first;
        switch (n_mutation) {
        case 0: {
            unsigned int str_idx=0;
            for (unsigned int idx=0; idx<word.size(); idx++)
                str_idx += (1<<(2*idx))*nucl_idx[word[idx]];
            map_motif[str_idx].push_back(motif);
            marker[str_idx]=true;
            break;
                }
        case 1: {
            map<char, string>::iterator str1=iupac_inv.find(it->first[index_iupac[0]]);
            for (string::iterator it1=str1->second.begin(); it1 != str1->second.end(); it1++) {
                word[index_iupac[0]]=*it1;
                unsigned int str_idx=0;
                for (unsigned int idx=0; idx<word.size(); idx++)
                    str_idx += (1<<(2*idx))*nucl_idx[word[idx]];
                map_motif[str_idx].push_back(motif);
                marker[str_idx]=true;
            }
            break;
                }
        case 2: {
            map<char, string>::iterator str1=iupac_inv.find(it->first[index_iupac[0]]);
            for (string::iterator it1=str1->second.begin(); it1 != str1->second.end(); it1++) {
                word[index_iupac[0]]=*it1;
                map<char, string>::iterator str2=iupac_inv.find(it->first[index_iupac[1]]);
                for (string::iterator it2=str2->second.begin(); it2 != str2->second.end(); it2++) {
                    word[index_iupac[1]]=*it2;
                    unsigned int str_idx=0;
                    for (unsigned int idx=0; idx<word.size(); idx++)
                        str_idx += (1<<(2*idx))*nucl_idx[word[idx]];
                    map_motif[str_idx].push_back(motif);
                    marker[str_idx]=true;
                }
            }
            break;
                }
        case 3: {
            map<char, string>::iterator str1=iupac_inv.find(it->first[index_iupac[0]]);
            for (string::iterator it1=str1->second.begin(); it1 != str1->second.end(); it1++) {
                word[index_iupac[0]]=*it1;
                map<char, string>::iterator str2=iupac_inv.find(it->first[index_iupac[1]]);
                for (string::iterator it2=str2->second.begin(); it2 != str2->second.end(); it2++) {
                    word[index_iupac[1]]=*it2;
                    map<char, string>::iterator str3=iupac_inv.find(it->first[index_iupac[2]]);
                    for (string::iterator it3=str3->second.begin(); it3 != str3->second.end(); it3++) {
                        word[index_iupac[2]]=*it3;
                        unsigned int str_idx=0;
                        for (unsigned int idx=0; idx<word.size(); idx++)
                            str_idx += (1<<(2*idx))*nucl_idx[word[idx]];
                        map_motif[str_idx].push_back(motif);
                        marker[str_idx]=true;
                    }
                }
            }
            break;
                }
        }
    }

    for (unsigned int iseq=0; iseq<org_dna.size(); iseq++) {
        map<string, int> n;
        int np2=(n_pattern-1)<<1;
        unsigned int ibegin=0;
        unsigned int iend;
        do {
            iend=org_dna[iseq].find_first_not_of("ACGT", ibegin);
            if (string::npos == iend)
                iend = org_dna[iseq].size();

            if (iend >= ibegin+n_pattern) {
                unsigned int str_idx=0;
                unsigned int idx=ibegin;
                for (; idx<ibegin+n_pattern; idx++) {
                    str_idx += (1<<(2*(idx-ibegin)))*nucl_idx[org_dna[iseq][idx]];
                }
                if (marker[str_idx]) {
                    for (vector<string>::iterator im=map_motif[str_idx].begin(); map_motif[str_idx].end() != im; im++) {
                        n[*im]++;
                    }
                }

                for (; idx<iend; idx++) {
#ifdef _DEBUG_TEST
                    int tstr_idx=0;
                    for (unsigned int tidx=0; tidx<n_pattern; tidx++) {
                        tstr_idx += (1<<(2*tidx))*nucl_idx[org_dna[iseq][idx-n_pattern + tidx]];
                    }
                    assert(str_idx == tstr_idx);
#endif
                    str_idx=(str_idx>>2) + (nucl_idx[org_dna[iseq][idx]]<<np2);
                    if (marker[str_idx]) {
                        for (vector<string>::iterator im=map_motif[str_idx].begin(); map_motif[str_idx].end() != im; im++) {
                            n[*im]++;
                        }
                    }
                }
            }
            ibegin=iend+1;
        } while (ibegin+n_pattern <= org_dna[iseq].size());

        for (map<string, int>::iterator itn=n.begin(); n.end() != itn; itn++) {
            map<string, motif_pearson>::iterator it = motif_neg.find(itn->first);
#ifdef _DEBUG_TEST
            assert (motif_neg.end() != it);
#endif
            it->second.update_motif_count(itn->second);
        }
    }

}
