# Supplementary material for: fREDUCE: Detection of degenerate regulatory elements using correlation with expression
Source: BMC Bioinformatics. 2007 Oct 17;8:399. doi: 10.1186/1471-2105-8-399 (PMC2174516; doi:10.1186/1471-2105-8-399)
Supplement: Additional file 3 — fREDUCE-1.1.tar.gz. fREDUCE source [file 1471-2105-8-399-S3.gz › fREDUCE-1.1/screening.cpp]

/************************
Notices for the fREDUCE Code

This software is provided without any warranty, either expressed or implied.

For more information about the fREDUCE Code
contact Shoudan Liang, UT MD Anderson Cancer Center
(E-mail: shoudan@mdanderson.org, Phone: 713-745-9283);
or Hao Li, University of California San Francisco
(E-mail: hli@biochem.ucsf.edu, Phone: (415) 502-8187).
***************************/ 
#include <algorithm>
#include <assert.h>
#include <math.h>
#include <iostream>
#include "freduce.h"
#include "screening.h"

using namespace std;

// sorted variable
motif_c::motif_c(string pat, int n_mut, double ip, int count, int n2) {
    _pattern=pat;
    _mutation.resize(n_mut, 'N');
    _inner_product=ip;
    _matches=count;
    _matches_sq=n2;
}

void inline motif_c::set_dontcare (unsigned int mut_idx, vector<int> &mutated_site) {
    assert (0<=mut_idx && mut_idx < _mutation.size());
    assert (0<=mutated_site[mut_idx] && mutated_site[mut_idx] < (int) _pattern.size());
    _mutation[mut_idx]=_pattern[mutated_site[mut_idx]];
    _pattern[mutated_site[mut_idx]]='N';
}


bool sortCompare(const motif_c &m1, const motif_c &m2) {
    return (m1.pattern() < m2.pattern());
}

// compute the inner product


screening::screening (unsigned int n_p, unsigned int n_m, vector<double> &g_exp, vector<string> &org_dna,
                      map<string, motif_pearson> &mn, map<string, motif_pearson> &mt) 
:n_pattern(n_p), n_mutation(n_m), motif_screen_negative(mn), motif_pass_threshold(mt) {

    int dna_length=0;
    for (unsigned int iseq=0; iseq<org_dna.size(); iseq++)
        dna_length+=org_dna[iseq].size();

    n_gene = g_exp.size();
    if (n_pattern > TOOBIG_npattern && dna_length*(n_pattern+sizeof(int)+sizeof(double)) < (1<<(2*n_pattern))*sizeof(double)) {
        // alternative way: org_dna[iseq].substr(idx, n_pattern)
        map<string, double> map_pattern_coef;
        map<string, int> map_pattern_count;
        map<string, int> map_pattern_count_sq;
        for (unsigned int iseq=0; iseq<org_dna.size(); iseq++) {
            map<string, int> n;
            unsigned int ibegin=0;
            unsigned int iend;
            do {
                iend=org_dna[iseq].find_first_not_of("ACGT", ibegin);
                if (string::npos == iend)
                    iend = org_dna[iseq].size();
                for (unsigned int idx=ibegin; idx+n_pattern<=iend; idx++) {
                    n[org_dna[iseq].substr(idx, n_pattern)]++;
                }
                ibegin=iend+n_pattern+1;
            } while (ibegin+n_pattern <= org_dna[iseq].size());
            for (map<string, int>::iterator it=n.begin(); n.end() != it; it++) {
                map_pattern_coef[it->first] += it->second * g_exp[iseq];
                map_pattern_count[it->first] += it->second;
                map_pattern_count_sq[it->first] += it->second*it->second;
            }
        }
        map<string, double>::iterator it_coef=map_pattern_coef.begin();
        map<string, int>::iterator it_count=map_pattern_count.begin();
        map<string, int>::iterator it_count_sq=map_pattern_count_sq.begin();
        for (; it_count != map_pattern_count.end(); it_count++, it_count_sq++, it_coef++) {
            motif_c mtf(it_count->first, n_mutation, it_coef->second, it_count->second, it_count_sq->second);
            pattern_list.push_back(mtf);
        }
    } else {
        // faster method of initializing pattern_list
        vector<double> pattern_coef(1<<(2*n_pattern), 0.);
        vector<int> pattern_count(1<<(2*n_pattern), 0);
        vector<int> pattern_count_sq(1<<(2*n_pattern), 0);
        map<char, int> nucl_idx;
        string nucleotide;
        nucl_idx['A']=0;    nucleotide += 'A';
        nucl_idx['C']=1;    nucleotide += 'C';
        nucl_idx['G']=2;    nucleotide += 'G';
        nucl_idx['T']=3;    nucleotide += 'T';

        // skip sequence shorter than n_pattern
        for (unsigned int iseq=0; iseq<org_dna.size(); iseq++) {
            // str_idx= sum_i 4^i S[i] where S[i] is the i-th
            int np2=(n_pattern-1)<<1;
            map<unsigned int, int> n;

            unsigned int ibegin=0;
            unsigned int iend;
            do {
                iend=org_dna[iseq].find_first_not_of("ACGT", ibegin);
                if (string::npos == iend)
                    iend = org_dna[iseq].size();

                if (iend >= ibegin+n_pattern) {
                    unsigned int str_idx=0;
                    unsigned int idx=ibegin;
                    for (; idx<ibegin+n_pattern; idx++) {
                        str_idx += nucl_idx[org_dna[iseq][idx]]<<((idx-ibegin)<<1);
                    }
if (str_idx == 59954)
str_idx=59954;
                    n[str_idx]++;
                    for (; idx<iend; idx++) {
#ifdef _DEBUG_TEST
                        int tstr_idx=0;
                        for (unsigned int tidx=0; tidx<n_pattern; tidx++) {
                            tstr_idx += (1<<(2*tidx))*nucl_idx[org_dna[iseq][idx-n_pattern + tidx]];
                        }
                        assert(str_idx == tstr_idx);
#endif
#ifdef _DEBUG_TEST
                        assert((int) str_idx < (1<<(n_pattern<<1)));
#endif
                        str_idx=(str_idx>>2) + (nucl_idx[org_dna[iseq][idx]]<<np2);
if (str_idx == 59954)
str_idx=59954;
                        n[str_idx]++;
                    }
                }
                ibegin=iend+1;
            } while (ibegin+n_pattern <= org_dna[iseq].size());


            for (map<unsigned int, int>::iterator it=n.begin(); n.end() != it; it++) {
                pattern_coef[it->first] += it->second * g_exp[iseq];
                pattern_count[it->first] += it->second;
                pattern_count_sq[it->first] += it->second*it->second;
            }
        }
        for (unsigned int i=0; i<pattern_coef.size(); i++) {
            if (0 == pattern_count[i])
                continue;
            int idx=i;
            string pt;
            for (unsigned int j=0; j<n_pattern; j++, idx >>= 2) {
                pt+=nucleotide[idx&03];
            }
#ifdef _DEBUG_TEST
            // check conversion index->string done correctly
            int tstr_idx=0;
            for (unsigned int tidx=0; tidx<n_pattern; tidx++) {
                tstr_idx += (1<<(2*tidx))*nucl_idx[pt[tidx]];
            }
            assert(i == tstr_idx);
#endif
            motif_c mtf(pt, n_mutation, pattern_coef[i], pattern_count[i], pattern_count_sq[i]);
            pattern_list.push_back(mtf);
        }
    }
    mutated_site.resize(n_m, -1);

    // this part compute Bonferroni correction and the threshold pearson z
    // first combinatorial factor
    int n1=1;
    int n2=1;
    for (unsigned int i=0; i < n_mutation; i++) {
        n1 *= (n_pattern-i);
        n2 *= (i+1);
    }
    double M = n1/n2;
    // find number of distinct IUPAC charactors
    set<char> iuc;
    for (map<char, string>::iterator it=iupac.begin(); it != iupac.end(); it++) {
        for (unsigned int i=0; i<it->second.size(); i++)
            iuc.insert(it->second[i]);
    }
    int n_iupac=iuc.size();
/*
    M *= pow(((double) n_iupac)/((double) iupac.size()), ((double) n_mutation)) * pattern_list.size();
    // the last factor is the total # of distinct oligos, using the actual count of oligos is
    // better than 4^n_pattern because the oligo space may not be fully populated when
    // n_pattern is large
*/
    M *= pow(((double) n_iupac), ((double) n_mutation)) * pow(4.,((double) (n_pattern - n_mutation)));
    // translating probability to pearson coefficient threshold
    double prob=(Evalue < 0.5)? Evalue: 0.5;
    double x=-zbrent(0.5*(1.-pow(1.-prob, 1./M)))/sqrt((double) 0.5*(n_gene-2.));
    // correction factor is sqrt(n-2)/(1-p*p))
    _pearson_threshold = sqrt(0.5*(1.-sqrt(1.-4.*x*x)));

    _n_motif_max=(int) M;
}

int dist_bwt_motif(int n_pattern, int n_mutation) {
    map<char, string> iupac_inv;
    for (map<char, string>::iterator it=iupac.begin(); it != iupac.end(); it++)
        for (string::iterator is=it->second.begin(); is != it->second.end(); is++)
                iupac_inv[*is] += it->first;
    double nave=0.;
    for (map<char, string>::iterator it=iupac_inv.begin(); it != iupac_inv.end(); it++)
        nave += it->second.size();
    nave /= iupac_inv.size();
    return (int) (pow(((double) iupac.size()), ((double) n_pattern-n_mutation))*
        pow(iupac.size()/nave, (double) n_mutation));
}


void screening::best_iupac (vector<motif_c>::iterator pat_begin, vector<motif_c>::iterator pat_end, vector<int> &mutated_site) {
    string pattern_iupac(n_mutation, 'N');
    map<string, double> inner_prod;
    map<string, int> matches;
    map<string, int> matches_sq;
    int n_iupac=iupac['A'].size();
#ifdef _DEBUG_TEST
    assert(iupac['C'].size() == n_iupac);
    assert(iupac['G'].size() == n_iupac);
    assert(iupac['T'].size() == n_iupac);
#endif

    switch (mutated_site.size()) {
        case 0:
            for (vector<motif_c>::iterator imtf=pat_begin; imtf != pat_end; imtf++) {
                inner_prod[imtf->pattern()] += imtf->inner_product();
                matches[imtf->pattern()] += imtf->matches();
                matches_sq[imtf->pattern()] += imtf->matches_sq();
            }
            break;
        case 1:
            for (vector<motif_c>::iterator imtf=pat_begin; imtf != pat_end; imtf++) {
                for (int i1=0; i1<n_iupac; i1++) {
                    pattern_iupac[0]=iupac[imtf->dontcare(0)][i1];
                    inner_prod[pattern_iupac] += imtf->inner_product();
                    matches[pattern_iupac] += imtf->matches();
                    matches_sq[pattern_iupac] += imtf->matches_sq();
                }
            }
            break;
        case 2:
            for (vector<motif_c>::iterator imtf=pat_begin; imtf != pat_end; imtf++) {
                for (int i1=0; i1<n_iupac; i1++) {
                    pattern_iupac[0]=iupac[imtf->dontcare(0)][i1];
                    for (int i2=0; i2<n_iupac; i2++) {
                        pattern_iupac[1]=iupac[imtf->dontcare(1)][i2];
                        inner_prod[pattern_iupac] += imtf->inner_product();
                        matches[pattern_iupac] += imtf->matches();
                        matches_sq[pattern_iupac] += imtf->matches_sq();
                   }
                }
            }
            break;
        case 3:
            for (vector<motif_c>::iterator imtf=pat_begin; imtf != pat_end; imtf++) {
                for (int i1=0; i1<n_iupac; i1++) {
                    pattern_iupac[0]=iupac[imtf->dontcare(0)][i1];
                    for (int i2=0; i2<n_iupac; i2++) {
                        pattern_iupac[1]=iupac[imtf->dontcare(1)][i2];
                        for (int i3=0; i3<n_iupac; i3++) {
                            pattern_iupac[2]=iupac[imtf->dontcare(2)][i3];
                            inner_prod[pattern_iupac] += imtf->inner_product();
                            matches[pattern_iupac] += imtf->matches();
                            matches_sq[pattern_iupac] += imtf->matches_sq();
                       }
                    }
                }
            }
            break;
        default:
            cerr << "n_mutation too large\n";
            exit(-1);
            break;
    }
    // find and return max
    map<string, double>::iterator iip=inner_prod.begin();
    for (; iip != inner_prod.end(); iip++) {
        double x=matches[iip->first];
        x *= x/((double) n_gene);
        x = matches_sq[iip->first] - x;
        string gmotif=pat_begin->pattern(); 
        for (unsigned int i=0; i<mutated_site.size(); i++)
            gmotif[mutated_site[i]] = iip->first[i];
        if (x < EPS || x < iip->second * iip->second) {   // unusual case: store                                        // the 1st condition avoids dividing by zero
                                        // the 2nd condition avoids loarger-than-one Pearson
            motif_pearson t(n_gene);
            t.update_inner_product(iip->second);
            t.init_sum_n2();
            motif_screen_negative.insert(make_pair(gmotif, t));
        } else {
            double y=sqrt(x);
            if (fabs(iip->second / y) > _pearson_threshold) {
                motif_pearson t(n_gene, matches[iip->first], matches_sq[iip->first], y);
                if (0 == n_mutation)
                    t.set_good_pearson();
                t.update_inner_product(iip->second);
                motif_pass_threshold.insert(make_pair(gmotif,t));
#ifdef _DEBUG_TEST_1
                cout << iip->first << '\t' << y << endl;
#endif
            }
        }
    }

}

// main routine to call in processing
// call with enumerate_mutation(0, 0) 
void screening::enumerate_mutation(int i_mutation, int i_in) {
    if (n_mutation == i_mutation) {
        // sort
#ifdef _DEBUG_TEST
        cout << "before sorting\n";
        for (vector<motif_c>::iterator it = pattern_list.begin(); it != pattern_list.end(); it++)
            cout << it->pattern() << '\t' << it->inner_product() << '\t' << it->matches() << endl;
#endif

        sort(pattern_list.begin(), pattern_list.end(), sortCompare);

#ifdef _DEBUG_TEST
        cout << "after sorting\n";
        for (vector<motif_c>::iterator it = pattern_list.begin(); it != pattern_list.end(); it++)
            cout << it->pattern() << '\t' << it->inner_product() << '\t' << it->matches() << endl;
#endif
        // after the list is sorted
        vector<motif_c>::iterator ibgn=pattern_list.begin();
        vector<motif_c>::iterator iend=upper_bound(ibgn, pattern_list.end(), *ibgn, sortCompare);
        for (; ibgn != pattern_list.end(); ibgn=iend, iend=upper_bound(ibgn, pattern_list.end(), *ibgn, sortCompare)) {
/*
#ifdef _DEBUG_TEST
            cout << ibgn->pattern() << '\t' << ((iend == pattern_list.end()) ? "NULL" : iend->pattern()) << endl;
#endif
*/
            best_iupac(ibgn, iend, mutated_site);
        }
        return;
    }

    for (unsigned int i=i_in; i<n_pattern-(n_mutation-1)+i_mutation; i++) {
        if (-1 != mutated_site[i_mutation])
            for (unsigned int j=0; j<pattern_list.size(); j++)
                pattern_list[j].restore(i_mutation, mutated_site);
        mutated_site[i_mutation]=i;
        for (unsigned int j=0; j<pattern_list.size(); j++)
            pattern_list[j].set_dontcare(i_mutation, mutated_site);
        enumerate_mutation(i_mutation+1, i+1);
    }
}

void set_iupac(map<char, string> &iupac_local) {
    string A;
//    A += 'A';
    A += 'R';
    A += 'M';
    A += 'W';
    A += 'D';
    A += 'H';
    A += 'V';
    string C;
//    C += 'C';
    C += 'Y';
    C += 'M';
    C += 'S';
    C += 'B';
    C += 'H';
    C += 'V';
    string G;
//    G += 'G';
    G += 'R';
    G += 'K';
    G += 'S';
    G += 'B';
    G += 'D';
    G += 'V';
    string T;
//    T += 'T';
    T += 'Y';
    T += 'K';
    T += 'W';
    T += 'B';
    T += 'D';
    T += 'H';

    iupac_local['A']=A;
    iupac_local['C']=C;
    iupac_local['G']=G;
    iupac_local['T']=T;
}


void set_iupac(map<char, string> &iupac_local, string iupac_symbols_used) {
    map<char, string> valid_iupac_symbols;
    valid_iupac_symbols['B']="CGT";
    valid_iupac_symbols['D']="AGT";
    valid_iupac_symbols['H']="ACT";
    valid_iupac_symbols['K']="GT";
    valid_iupac_symbols['M']="AC";
    valid_iupac_symbols['N']="ACGT";
    valid_iupac_symbols['R']="AG";
    valid_iupac_symbols['S']="CG";
    valid_iupac_symbols['V']="ACG";
    valid_iupac_symbols['W']="AT";
    valid_iupac_symbols['Y']="CT";

    string A, C, G, T;
    iupac_local['A']=A;
    iupac_local['C']=C;
    iupac_local['G']=G;
    iupac_local['T']=T;
    for (string::iterator it=iupac_symbols_used.begin(); iupac_symbols_used.end() != it; it++) {
        if (0 == valid_iupac_symbols.count(*it)) {
            cerr << "invalid IUPAC symbol:" << *it <<endl;
            cerr << "valid IUPAC are: " << endl;
            map<char, string>::iterator is=valid_iupac_symbols.begin();
            for (; valid_iupac_symbols.end() != is; is++) {
                cerr << is->first << ":" << is->second << endl;
            }
            exit(-1);
        }
        string::iterator it_s=valid_iupac_symbols[*it].begin();
        for (; valid_iupac_symbols[*it].end() != it_s; it_s++)
            iupac_local[*it_s] += *it;
    }
/*
B : C G T
D : A G T
H : A C T
K : G T
M : A C
N : A C G T
R : A G
S : C G
V : A C G
W : A T
Y : C T
*/
}
