# Supplementary material for: fREDUCE: Detection of degenerate regulatory elements using correlation with expression
Source: BMC Bioinformatics. 2007 Oct 17;8:399. doi: 10.1186/1471-2105-8-399 (PMC2174516; doi:10.1186/1471-2105-8-399)
Supplement: Additional file 3 — fREDUCE-1.1.tar.gz. fREDUCE source [file 1471-2105-8-399-S3.gz › fREDUCE-1.1/topmotifs.h]

/************************
Notices for the fREDUCE Code

This software is provided without any warranty, either expressed or implied.

For more information about the fREDUCE Code
contact Shoudan Liang, UT MD Anderson Cancer Center
(E-mail: shoudan@mdanderson.org, Phone: 713-745-9283);
or Hao Li, University of California San Francisco
(E-mail: hli@biochem.ucsf.edu, Phone: (415) 502-8187).
***************************/ 
#include <math.h>

class motif_pearson {
private:
    double gexp_times_n;
    bool n2_set;        
    int sum_n2; // sum_n2 = sum n^2 if n2_set==true otherwise sum_n2= sum n
    int sum_n;
    double demo;
    int n_gene;
public:
    motif_pearson(int ng) : 
      gexp_times_n(0.), n2_set(false), sum_n(0), sum_n2(0), demo(0), n_gene(ng) {};
    motif_pearson(int ng, int i_sum_n, int i_sum_n_sq, double x) : 
      gexp_times_n(0.), n2_set(false), sum_n(i_sum_n), sum_n2(i_sum_n_sq), demo(x), n_gene(ng) {};
    void update_motif_count(int count) {sum_n += count; sum_n2 += count*count;};
    void init_sum_n2() {n2_set=true; sum_n2 = 0; sum_n=0;};
    void update_inner_product(double f) {gexp_times_n += f;};
    int ngene() {return n_gene;};
    int sum_over_n() {return sum_n;};
    double x() {return gexp_times_n;};
    bool good_pearson() {return n2_set;};
    void set_good_pearson() {n2_set=true;};
    double pearson() {
        if (n2_set) {
            return gexp_times_n/sqrt(((double) sum_n2) - sum_n*sum_n/((double) n_gene));
        } else 
            return gexp_times_n/demo;
    };
};

extern void screen_neg (map<string, motif_pearson> &motif_neg, vector<string> &org_dna);
