# Supplementary material for: fREDUCE: Detection of degenerate regulatory elements using correlation with expression
Source: BMC Bioinformatics. 2007 Oct 17;8:399. doi: 10.1186/1471-2105-8-399 (PMC2174516; doi:10.1186/1471-2105-8-399)
Supplement: Additional file 3 — fREDUCE-1.1.tar.gz. fREDUCE source [file 1471-2105-8-399-S3.gz › fREDUCE-1.1/zbrent.cpp]

/************************
Notices for the fREDUCE Code

This software is provided without any warranty, either expressed or implied.

For more information about the fREDUCE Code
contact Shoudan Liang, UT MD Anderson Cancer Center
(E-mail: shoudan@mdanderson.org, Phone: 713-745-9283);
or Hao Li, University of California San Francisco
(E-mail: hli@biochem.ucsf.edu, Phone: (415) 502-8187).
***************************/ 
#include <vector>
#include <iostream>
#include <algorithm>
#include <math.h>
#include <assert.h>
#include "freduce.h"

using namespace std;


const int ITMAX=100;


// p_target : targeted probability 
// return z such that ln (2/sqrt(2 pi) integral_{-inf}_to(z) exp(-t^2) dt) = p_target
double zbrent(double p_target)
{
	int iter;
	double c,d,e,min1,min2;
	double fa,fb,fc;
	double p,q,r,s,tol1,xm;

    assert(p_target < 0.5);
    p_target = log(p_target);
	double a=0;
    double b;
    fa=log_erfcc(a);
    b=a; fb=fa;
    for (; (fa=log_erfcc(a) - p_target) > 0.; a -= 1.) {
        b=a; 
        fb=fa;
    }
	fc=fb;
	for (iter=1;iter<=ITMAX;iter++) {
		if ((fb > 0.0 && fc > 0.0) || (fb < 0.0 && fc < 0.0)) {
			c=a;
			fc=fa;
			e=d=b-a;
		}
		if (fabs(fc) < fabs(fb)) {
			a=b;
			b=c;
			c=a;
			fa=fb;
			fb=fc;
			fc=fa;
		}
		tol1=2.0*EPS*fabs(b);
        // 0.05 because score_error is usually large
		xm=0.5*(c-b);
		if (fabs(xm) <= tol1 || fb == 0.0)
			return (fb>fc)? b:c;
		if (fabs(e) >= tol1 && fabs(fa) > fabs(fb)) {
			s=fb/fa;
			if (a == c) {
				p=2.0*xm*s;
				q=1.0-s;
			} else {
				q=fa/fc;
				r=fb/fc;
				p=s*(2.0*xm*q*(q-r)-(b-a)*(r-1.0));
				q=(q-1.0)*(r-1.0)*(s-1.0);
			}
			if (p > 0.0)  q = -q;
			p=fabs(p);
			min1=3.0*xm*q-fabs(tol1*q);
			min2=fabs(e*q);
			if (2.0*p < (min1 < min2 ? min1 : min2)) {
				e=d;
				d=p/q;
			} else {
				d=xm;
				e=d;
			}
		} else {
			d=xm;
			e=d;
		}
		a=b;
		fa=fb;
		if (fabs(d) > tol1)
			b += d;
		else
			b += (xm > 0.0 ? fabs(tol1) : -fabs(tol1));
		fb=log_erfcc(b) - p_target;
	}
	cerr << "Maximum number of iterations exceeded in ZBRENT" << endl;
	return(0.);
}


// return ln of 2/sqrt(pi) integral_{-inf}_to(x) exp(-t^2) dt  for x<=0.
// with fractional error everywhere less than 1.2 10^-7
// modified from Numerical Recipes in C pp 221
inline double log_erfcc(double x)
{
	double t,z,ans;

	z=fabs(x);
	t=1.0/(1.0+0.5*z);
	ans=log(0.5*t) + (-z*z - 1.26551223 + t*(1.00002368 + t*(0.37409196 + t*(0.09678418 +
		t*(-0.18628806 + t*(0.27886807 + t*(-1.13520398 + t*(1.48851587 +
		t*(-0.82215223 + t*0.17087277)))))))));
	return ans;
}

double p_value(int n_gene, double pearson) {
    return -log_erfcc ( pearson*sqrt(0.5*(n_gene-2.)/(1.-pearson*pearson))) ;
}

// return the number of iupac charactors (that is not ACGT)
int get_n_iupac(const string &s) {
    int nm=0;
    for (string::size_type idx=0; string::npos != (idx=s.find_first_not_of("ACGT", idx)); idx++)
        nm++;
    return nm;
}
