# Supplementary material for: fREDUCE: Detection of degenerate regulatory elements using correlation with expression
Source: BMC Bioinformatics. 2007 Oct 17;8:399. doi: 10.1186/1471-2105-8-399 (PMC2174516; doi:10.1186/1471-2105-8-399)
Supplement: Additional file 3 — fREDUCE-1.1.tar.gz. fREDUCE source [file 1471-2105-8-399-S3.gz › fREDUCE-1.1/clean_exp_seq.pl]

#! /usr/bin/perl -w

##############################################################
# This script take two files as input:
# a sequence file in either fasta or "HJB" format and a file
# containing corresponding expression values.  This script
# finds ORFs with both sequence and expression ratio
# print them in the same order into two files:
#
# "clean-sequence.txt"
# "clean-exprdata.txt"
#
# This data can then be used as input for the fREDUCE program
#
# Specify input files by the following options
#
# -seqfile  sequence file
# -exprfile file containing expression data
#
# Optionally, the user can specify an independent list of genes
# to include in the analysis:
#
# -genefile a list of gene identifiers to use in the analysis
#
# Last motified:  3/14/07 by Randy Wu
#
##############################################################

use Getopt::Long;
GetOptions qw(seqfile=s exprfile=s genefile=s);

$out_expr = 'clean-exprdata.txt';
$out_seqfile = 'clean-sequence.txt';

die("must specify sequence file\n") if(!defined $opt_seqfile);
die("must specify expression file\n") if(!defined $opt_exprfile);

# Look for genefile
if (defined $opt_genefile) {
    $orf_hash_ref = get_target_list($opt_genefile);
}

# Decide whether the sequence file is in fasta or "HJB" format
# Just look at the first line:
my $is_fasta = 0;
my $is_HJB = 0;
open(IN, $opt_seqfile);
my $firstline = <IN>;
chomp $firstline;
close(IN);

# Fasta file if the first line begins with '>'
$is_fasta = 1 if (substr($firstline, 0, 1) eq '>');

# HJB file if the first line can be segmented with ':' into four objects
my @w = split(/:/, $firstline);
$is_HJB = 1 if ($#w == 3);

die "Unrecognized seqfile: must be fasta or HJB\n" if ((!$is_fasta) && (!$is_HJB));
die "Unrecognized seqfile: must be fasta or HJB\n" if (($is_fasta) && ($is_HJB));

my %orf2seq;
my @orfs;
open(IN, $opt_seqfile) || die("cannot open $opt_seqfile");
if ($is_fasta) {
    my $name;
    foreach (<IN>) {
	chomp;
	if (substr($_, 0, 1) eq '>') {
	    my @w = split(/\t/, substr($_, 1));
	    $name = $w[0];
	} else {
	    my $s = lc($_);
	    my $l = length($s);
	    push @orfs, $name;
	    $orf2seq{$name} = "$name:$l:$l:$s:";
	}
    }
} elsif ($is_HJB) {
    foreach (<IN>) {
	chomp;
	my @w = split(/:/);
	s/[+-]//;   # Get rid of leading +-
	push @orfs, $w[0];
	$orf2seq{$w[0]} = $_;
    }
}
close(IN);


# Open the expression data file and hash the expression values
# Takes the average of multiple expression values per gene if found
open(IN, $opt_exprfile) || die("cannot open $opt_exprfile");
while(<IN>)
{
    chomp;
    @ff = split;

    if(!defined $expr{$ff[0]})
    {
	$expr{$ff[0]} = $ff[1];
	$count{$ff[0]} = 1;
    }
    else
    {
	$count{$ff[0]}++;
	$newcount = $count{$ff[0]};
	$expr{$ff[0]} = ($expr{$ff[0]}*($newcount-1) + $ff[1])/$newcount;
	# Take average
	warn("multiple expr values for orf = $ff[0]. Counts = $newcount\n");
    }
}
close(IN);

# Read through the sequence file and print the ones with
# expression value, print to corresponding file
open(SOUT,">$out_seqfile") || die("cannot open output $out_seqfile");
open(EOUT,">$out_expr") || die("cannot open output $out_expr");
foreach my $orf (@orfs) {

    # Skip if not in target list
    next if ((defined $opt_genefile) && (!exists $orf_hash_ref->{$orf}));

    if(defined $expr{$orf}) {
	print SOUT "$orf2seq{$orf}\n";
	print EOUT "$orf $expr{$orf}\n";
    }
}
close(IN);
close(SOUT);
close(EOUT);

#################################################################################
# parses target file for list of targets                                        #
# Assumes genes are in the first column of a tab-delimited file                 #
#################################################################################
sub get_target_list
{
    my ($file) = @_;
    my %target_to_nil = ();

    open(TARGETS, $file);
    foreach (<TARGETS>) {
	chomp;
	my @words = split(/\t/);
	my $target = $words[0];
	$target_to_nil{$target} = '';
    }
    close(TARGETS);

    return \%target_to_nil;
}
