# Supplementary material for: fREDUCE: Detection of degenerate regulatory elements using correlation with expression
Source: BMC Bioinformatics. 2007 Oct 17;8:399. doi: 10.1186/1471-2105-8-399 (PMC2174516; doi:10.1186/1471-2105-8-399)
Supplement: Additional file 3 — fREDUCE-1.1.tar.gz. fREDUCE source [file 1471-2105-8-399-S3.gz › fREDUCE-1.1/deg2.txt]

KMRSWY
