# Supplementary material for: fREDUCE: Detection of degenerate regulatory elements using correlation with expression
Source: BMC Bioinformatics. 2007 Oct 17;8:399. doi: 10.1186/1471-2105-8-399 (PMC2174516; doi:10.1186/1471-2105-8-399)
Supplement: Additional file 3 — fREDUCE-1.1.tar.gz. fREDUCE source [file 1471-2105-8-399-S3.gz › fREDUCE-1.1/screening.h]

/************************
Notices for the fREDUCE Code

This software is provided without any warranty, either expressed or implied.

For more information about the fREDUCE Code
contact Shoudan Liang, UT MD Anderson Cancer Center
(E-mail: shoudan@mdanderson.org, Phone: 713-745-9283);
or Hao Li, University of California San Francisco
(E-mail: hli@biochem.ucsf.edu, Phone: (415) 502-8187).
***************************/ 
#include <string>
#include <vector>
#include <map>
#include <set>
#include <list>
#include "topmotifs.h"

using namespace std;

class motif_c {
private:
    string _pattern;    // pattern with IUPAC ; sort key
    string _mutation;   // positions of IUPAC characters
    int _matches; // sum n_i :number of occurance in upstream sequence of the pattern
    int _matches_sq; // sum n_i :number of occurance in upstream sequence of the pattern
    double _inner_product;  // sum of n_i * g_i where n_i is the count for upstream region i 
                            // and g_i is the gene expression for that gene
public:
    motif_c(string pat, int n_mut, double ip, int count, int n2);
    ~motif_c() {};
    char dontcare(int i) {return _mutation[i];};
    void restore (int mut_idx, vector<int> &mutated_site) 
        {_pattern[mutated_site[mut_idx]] = _mutation[mut_idx];};
    void set_dontcare (unsigned int mut_idx, vector<int> &mutated_site);
    double inner_product() const {return _inner_product;};
    const string &pattern() const {return _pattern;};
    int matches() const {return _matches;};
    int matches_sq() const {return _matches_sq;};
};


class screening {
private:
    vector<int> mutated_site;   // IUPAC sites
    map<string, motif_pearson> &motif_screen_negative;
    map<string, motif_pearson> &motif_pass_threshold;
    double _pearson_threshold;   // noise level of pearson coefficient
    unsigned int n_mutation;    // number of IUPAC characters
    unsigned int n_pattern;     // the pattern length
    unsigned int n_gene;        // number of genes studied
    vector<motif_c> pattern_list;
    int _n_motif_max;
public:
    screening (unsigned int n_p, unsigned int n_m, vector<double> &g_exp, vector<string> &org_dna,
                      map<string, motif_pearson> &mn, map<string, motif_pearson> &mt);
    ~screening () {};
    void enumerate_mutation(int i_mutation, int i_in);
    void best_iupac (vector<motif_c>::iterator pat_begin, vector<motif_c>::iterator pat_end, 
                            vector<int> &mutated_site);
    double pearson_threshold() {return _pearson_threshold;};
    int n_motif_max() { return _n_motif_max;};
};

extern int dist_bwt_motif (int n_pattern, int n_mutation);
